# Supplementary material for: miRNA and lncRNA Expression Networks Modulate Cell Cycle and DNA Repair Inhibition in Senescent Prostate Cells
Source: Genes (Basel). 2022 Jan 24;13(2):208. doi: 10.3390/genes13020208 (PMC8872619; doi:10.3390/genes13020208)
Supplement: Supplementary file 1 [file genes-13-00208-s001.zip]

Archive with 9 entries (8 files):
- supp/
- supp/Table_S1_DE_analysis_Results_Prostate_Cells.xlsx
- supp/Table_S2_GO_PB_Prostate_Cells.xlsx
- supp/Table_S3_miRNA_DE_analysis_Results_Prostate_Cells.xlsx
- supp/Table_S4_MicroRNAimpact.xlsx
- supp/Table_S5_DE_lncRNAs.xlsx
- supp/Table_S6_lncRNAimpact.xlsx
- supp/Table_S7_Reg_Network.xlsx
- supp/Table_S8_GO_CC.xlsx
