# Supplementary material for: miRNA and lncRNA Expression Networks Modulate Cell Cycle and DNA Repair Inhibition in Senescent Prostate Cells
Source: Genes (Basel). 2022 Jan 24;13(2):208. doi: 10.3390/genes13020208 (PMC8872619; doi:10.3390/genes13020208)
Supplement: Supplementary file 1 [file genes-13-00208-s001.zip › supp/Table_S1_DE_analysis_Results_Prostate_Cells.xlsx]

## Sheet: Table S1
Supplemental Table S1: Differentially expressed genes from the comparison of proliferating and senescent primary prostate epithelial cells (PrECs). Gene (symbol), Gene ID (entrez), log fold change (logfc), adjusted p-value (adjpv).
Differentially expressed genes from the comparison of proliferating and senescent	entrez	logfc	|logfc|	adjpv
primary prostate epithelial cells (PrECs). Gene (symbol), Gene ID (entrez), log fold	2952	7.32878	7.32878	1e-06
change (logfc), adjusted p-value (adjpv).	3429	-6.9863	6.9863	1e-06
ADAM33	80332	-6.3474	6.3474	1e-06
TIE1	7075	-6.2346	6.2346	1e-06
LAMC3	10319	-5.91354	5.91354	1e-06
TRPV2	51393	-5.49133	5.49133	1e-06
PRRX1	5396	-5.41342	5.41342	1e-06
CACNA1H	8912	-5.36581	5.36581	1e-06
IL13RA2	3598	-5.31823	5.31823	1e-06
LUM	4060	-5.27528	5.27528	1e-06
HEYL	26508	-5.27513	5.27513	1e-06
SFRP2	6423	-5.10982	5.10982	1e-06
SPINK7	84651	-4.99856	4.99856	1e-06
CEACAM7	1087	-4.98056	4.98056	1e-06
SPRR1A	6698	-4.96108	4.96108	1e-06
NLRP2	55655	-4.95229	4.95229	1e-06
FLT1	2321	-4.94273	4.94273	1e-06
ENPP1	5167	-4.93864	4.93864	1e-06
RGS4	5999	-4.88046	4.88046	1e-06
ALPK2	115701	-4.87215	4.87215	1e-06
THY1	7070	-4.8652	4.8652	1e-06
CD248	57124	-4.83719	4.83719	1e-06
MASP1	5648	-4.81012	4.81012	1e-06
STMN2	11075	-4.78051	4.78051	1e-06
PDGFRB	5159	-4.75933	4.75933	1e-06
PGAM4	441531	-4.49597	4.49597	1e-06
MX2	4600	-4.48298	4.48298	1e-06
SPON2	10417	-4.47462	4.47462	1e-06
PSCA	8000	-4.44424	4.44424	1e-06
ALDH1A1	216	-4.43961	4.43961	1e-06
DENND2A	27147	-4.28205	4.28205	1e-06
COL6A3	1293	-4.19655	4.19655	1e-06
CDH11	1009	-4.17546	4.17546	1e-06
IGFBP5	3488	-4.14738	4.14738	1e-06
DAPL1	92196	4.13184	4.13184	1e-06
APCDD1	147495	-4.12665	4.12665	1e-06
ECHDC3	79746	4.07945	4.07945	1e-06
GAS1	2619	-3.98971	3.98971	1e-06
PDGFRA	5156	-3.98339	3.98339	1e-06
CYP26B1	56603	-3.93204	3.93204	1e-06
SLC1A4	6509	-3.91177	3.91177	1e-06
GALNTL2	117248	-3.81804	3.81804	1e-06
ERAP2	64167	-3.81186	3.81186	1e-06
EPSTI1	94240	-3.80052	3.80052	1e-06
LGALS7	3963	-3.78028	3.78028	1e-06
PCDH18	54510	-3.75882	3.75882	1e-06
C7orf58	79974	-3.74786	3.74786	1e-06
ADAMTS14	140766	-3.73854	3.73854	1e-06
COL15A1	1306	-3.72683	3.72683	1e-06
CNIH3	149111	-3.71194	3.71194	1e-06
NRXN3	9369	3.70974	3.70974	1e-06
EMILIN2	84034	-3.65521	3.65521	1e-06
IFNK	56832	-3.64106	3.64106	1e-06
PODXL	5420	-3.63754	3.63754	1e-06
CALB1	793	-3.62457	3.62457	1e-06
LOC100126784	100126784	3.61637	3.61637	1e-06
PLXND1	23129	-3.59236	3.59236	1e-06
COL1A1	1277	-3.59202	3.59202	1e-06
HSPB6	126393	-3.58756	3.58756	1e-06
NID2	22795	-3.52379	3.52379	1e-06
ADAMTS12	81792	-3.52308	3.52308	1e-06
TNXB	7148	3.51606	3.51606	1e-06
CMPK2	129607	-3.51243	3.51243	1e-06
MSLN	10232	-3.50133	3.50133	1e-06
TBX2	6909	-3.48972	3.48972	1e-06
SYT5	6861	3.46731	3.46731	1e-06
MX1	4599	-3.46299	3.46299	1e-06
CCDC144B	284047	3.42566	3.42566	1e-06
DISP2	85455	3.42449	3.42449	1e-06
USP32P2	220594	3.41982	3.41982	1e-06
COL3A1	1281	-3.4133	3.4133	1e-06
COL1A2	1278	-3.40188	3.40188	1e-06
IFI6	2537	-3.34725	3.34725	1e-06
STEAP1B	256227	-3.28566	3.28566	1e-06
HLA-DPA1	3113	-3.28292	3.28292	1e-06
PIF1	80119	-3.27059	3.27059	1e-06
SH3RF3	344558	-3.23965	3.23965	1e-06
CSF2	1437	-3.2368	3.2368	1e-06
RASL10B	91608	-3.21605	3.21605	1e-06
GABRB3	2562	3.21202	3.21202	1e-06
ISLR	3671	-3.19557	3.19557	1e-06
WBSCR27	155368	-3.1922	3.1922	1e-06
CYGB	114757	-3.17271	3.17271	1e-06
C6orf223	221416	-3.15957	3.15957	1e-06
MMP13	4322	3.13156	3.13156	1e-06
COL5A3	50509	-3.11982	3.11982	1e-06
DAAM2	23500	-3.11006	3.11006	1e-06
PEG3-AS1	100169890	-3.10741	3.10741	1e-06
RAB3B	5865	-3.10259	3.10259	1e-06
LRRK2	120892	3.09354	3.09354	1e-06
IL32	9235	3.08912	3.08912	1e-06
SCNN1G	6340	3.0848	3.0848	1e-06
NCCRP1	342897	-3.07251	3.07251	1e-06
S100A4	6275	-3.05056	3.05056	1e-06
PID1	55022	-3.04888	3.04888	1e-06
CHGB	1114	3.04751	3.04751	1e-06
MAP7D2	256714	3.04586	3.04586	1e-06
SCNN1B	6338	3.03978	3.03978	1e-06
SLIT2	9353	-3.02088	3.02088	1e-06
CDKN3	1033	-3.01064	3.01064	1e-06
ITPR1	3708	3.00913	3.00913	1e-06
WNT5A	7474	-3.00353	3.00353	1e-06
SLC34A2	10568	-2.98448	2.98448	1e-06
SPOCD1	90853	-2.98419	2.98419	1e-06
FBN1	2200	-2.97435	2.97435	1e-06
IL33	90865	2.96516	2.96516	1e-06
LAMA2	3908	-2.93724	2.93724	1e-06
MYH14	79784	-2.89481	2.89481	1e-06
KIF18B	146909	-2.89236	2.89236	1e-06
CDCA5	113130	-2.88504	2.88504	1e-06
PCSK1N	27344	2.87566	2.87566	1e-06
CDC20	991	-2.87484	2.87484	1e-06
PAX8	7849	-2.87241	2.87241	1e-06
PCOLCE	5118	-2.85926	2.85926	1e-06
SKA3	221150	-2.84679	2.84679	1e-06
CEACAM6	4680	-2.83717	2.83717	1e-06
FGFR4	2264	-2.82694	2.82694	1e-06
CENPA	1058	-2.82172	2.82172	1e-06
IFIT1	3434	-2.81759	2.81759	1e-06
SAPCD2	89958	-2.81292	2.81292	1e-06
HOXB9	3219	-2.80168	2.80168	1e-06
C19orf77	284422	2.7962	2.7962	1e-06
BIRC5	332	-2.78899	2.78899	1e-06
MYBL2	4605	-2.78621	2.78621	1e-06
UCHL1	7345	-2.78527	2.78527	1e-06
VGLL1	51442	-2.78199	2.78199	1e-06
ADAMTS4	9507	-2.7802	2.7802	1e-06
ALPL	249	-2.77725	2.77725	1e-06
COL6A1	1291	-2.74552	2.74552	1e-06
BCAT1	586	-2.73173	2.73173	1e-06
KIF20A	10112	-2.71733	2.71733	1e-06
ISG15	9636	-2.71641	2.71641	1e-06
FAM83D	81610	-2.71135	2.71135	1e-06
COL6A2	1292	-2.70996	2.70996	1e-06
PLK1	5347	-2.70439	2.70439	1e-06
CHRM3	1131	2.69599	2.69599	1e-06
CRTAC1	55118	2.68143	2.68143	1e-06
IFITM1	8519	-2.67695	2.67695	1e-06
UPK3BL	100134938	-2.66514	2.66514	1e-06
KRT23	25984	2.66463	2.66463	1e-06
CEP55	55165	-2.66299	2.66299	1e-06
KIF21B	23046	-2.65129	2.65129	1e-06
FAM101B	359845	-2.64957	2.64957	1e-06
SPRR3	6707	-2.648	2.648	1e-06
IL12RB2	3595	-2.64668	2.64668	1e-06
LYPD6	130574	-2.64115	2.64115	1e-06
CAND2	23066	-2.64088	2.64088	1e-06
SAMHD1	25939	-2.62225	2.62225	1e-06
IFI44L	10964	-2.61385	2.61385	1e-06
SAA1	6288	2.60839	2.60839	1e-06
SYT13	57586	2.60761	2.60761	1e-06
CCL20	6364	2.59916	2.59916	1e-06
TREM1	54210	2.58476	2.58476	1e-06
BGN	633	-2.57742	2.57742	1e-06
CDCA3	83461	-2.57716	2.57716	1e-06
IVL	3713	-2.5736	2.5736	1e-06
OAS1	4938	-2.56989	2.56989	1e-06
CHAC2	494143	-2.56219	2.56219	1e-06
B3GNT3	10331	-2.55823	2.55823	1e-06
NCAPH	23397	-2.55738	2.55738	1e-06
ADAM12	8038	-2.5468	2.5468	1e-06
TROAP	10024	-2.54344	2.54344	1e-06
GBP3	2635	2.54155	2.54155	1e-06
FAM19A3	284467	2.52183	2.52183	1e-06
C11orf82	220042	-2.51969	2.51969	1e-06
NEIL3	55247	-2.51565	2.51565	1e-06
CCNB1	891	-2.51315	2.51315	1e-06
UBE2C	11065	-2.50963	2.50963	1e-06
MSC	9242	-2.5057	2.5057	1e-06
FLNC	2318	-2.50025	2.50025	1e-06
FBLN5	10516	-2.49605	2.49605	1e-06
PNMAL1	55228	2.49521	2.49521	1e-06
GREM1	26585	-2.49399	2.49399	1e-06
NDC80	10403	-2.49266	2.49266	1e-06
SHCBP1	79801	-2.49001	2.49001	1e-06
DEPDC1	55635	-2.48487	2.48487	1e-06
WDR62	284403	-2.47612	2.47612	1e-06
C11orf35	256329	2.47024	2.47024	1e-06
CYP4X1	260293	2.46228	2.46228	1e-06
CCNB2	9133	-2.46081	2.46081	1e-06
TRIP13	9319	-2.46016	2.46016	1e-06
KIF23	9493	-2.46	2.46	1e-06
AURKB	9212	-2.4439	2.4439	1e-06
GREB1L	80000	-2.44029	2.44029	1e-06
PLA2G4C	8605	2.43202	2.43202	1e-06
NUF2	83540	-2.42893	2.42893	1e-06
FAM111B	374393	-2.42458	2.42458	1e-06
BEAN1	146227	2.41958	2.41958	1e-06
NNMT	4837	-2.41807	2.41807	1e-06
PCDHB2	56133	2.41412	2.41412	1e-06
KIF4A	24137	-2.41147	2.41147	1e-06
GPR124	25960	-2.39844	2.39844	1e-06
PHACTR3	116154	-2.39609	2.39609	1e-06
OVCH2	341277	-2.38791	2.38791	1e-06
C9orf167	54863	-2.38546	2.38546	1e-06
C8orf73	642475	-2.38481	2.38481	1e-06
ATP10A	57194	-2.38354	2.38354	1e-06
GLT8D2	83468	-2.38263	2.38263	1e-06
FAM105A	54491	-2.38174	2.38174	1e-06
AEBP1	165	-2.38049	2.38049	1e-06
HOXD13	3239	-2.37723	2.37723	1e-06
LGALS7B	653499	-2.37461	2.37461	1e-06
SLC1A6	6511	-2.3744	2.3744	1e-06
PADI3	51702	-2.37045	2.37045	1e-06
DLGAP5	9787	-2.36144	2.36144	1e-06
CKAP2L	150468	-2.35689	2.35689	1e-06
DEPDC1B	55789	-2.35685	2.35685	1e-06
TRAIP	10293	-2.35612	2.35612	1e-06
BCO2	83875	2.35407	2.35407	1e-06
IFIT3	3437	-2.35376	2.35376	1e-06
HAUS8	93323	-2.34647	2.34647	1e-06
CPT1C	126129	-2.34145	2.34145	1e-06
CDCA8	55143	-2.34073	2.34073	1e-06
GTSE1	51512	-2.3339	2.3339	1e-06
CLCA4	22802	2.32825	2.32825	1e-06
CRLF1	9244	2.32629	2.32629	1e-06
MKI67	4288	-2.32365	2.32365	1e-06
KCNE4	23704	-2.32284	2.32284	1e-06
GIPC2	54810	-2.31601	2.31601	1e-06
UGT1A6	54578	-2.31556	2.31556	1e-06
SMOC2	64094	-2.31361	2.31361	1e-06
IQGAP3	128239	-2.30678	2.30678	1e-06
C20orf118	140711	-2.3055	2.3055	1e-06
MFSD2A	84879	-2.30305	2.30305	1e-06
NLRC5	84166	-2.29955	2.29955	1e-06
NEXN	91624	-2.2994	2.2994	1e-06
C16orf59	80178	-2.29841	2.29841	1e-06
CD109	135228	2.29696	2.29696	1e-06
FAM131B	9715	2.29691	2.29691	1e-06
AURKA	6790	-2.29522	2.29522	1e-06
DNM1	1759	-2.29427	2.29427	1e-06
FOXM1	2305	-2.28748	2.28748	1e-06
HMMR	3161	-2.28573	2.28573	1e-06
HJURP	55355	-2.28449	2.28449	1e-06
EMILIN1	11117	-2.28045	2.28045	1e-06
KIF2C	11004	-2.2743	2.2743	1e-06
MCM10	55388	-2.25701	2.25701	1e-06
ORC6	23594	-2.25667	2.25667	1e-06
MEGF6	1953	2.25194	2.25194	1e-06
L1TD1	54596	-2.25178	2.25178	1e-06
TPX2	22974	-2.24961	2.24961	1e-06
DHODH	1723	-2.24354	2.24354	1e-06
BUB1	699	-2.23811	2.23811	1e-06
AK5	26289	-2.23605	2.23605	1e-06
C4orf19	55286	-2.23458	2.23458	1e-06
FAM72D	728833	-2.22814	2.22814	1e-06
APOD	347	2.22708	2.22708	1e-06
ESCO2	157570	-2.2258	2.2258	1e-06
TACC3	10460	-2.2207	2.2207	1e-06
SGPP2	130367	2.21953	2.21953	1e-06
CDCA2	157313	-2.2087	2.2087	1e-06
ID2	3398	2.20867	2.20867	1e-06
TLL2	7093	-2.20797	2.20797	1e-06
CENPM	79019	-2.20571	2.20571	1e-06
NOMO3	408050	2.20145	2.20145	1e-06
CCNF	899	-2.19866	2.19866	1e-06
TAGLN	6876	-2.1971	2.1971	1e-06
IFITM2	10581	-2.19653	2.19653	1e-06
MAMDC2	256691	-2.19318	2.19318	1e-06
CENPF	1063	-2.19271	2.19271	1e-06
TMPRSS11D	9407	-2.18576	2.18576	1e-06
AQP6	363	-2.18303	2.18303	1e-06
CDC25C	995	-2.18101	2.18101	1e-06
P2RX7	5027	2.18091	2.18091	1e-06
DNAJC15	29103	-2.17753	2.17753	1e-06
NEFL	4747	2.1758	2.1758	1e-06
FAM64A	54478	-2.16886	2.16886	1e-06
ANO4	121601	2.16734	2.16734	1e-06
FAM125B	89853	-2.16502	2.16502	1e-06
HMCN1	83872	2.15823	2.15823	1e-06
ARTN	9048	-2.15688	2.15688	1e-06
DNMT3B	1789	-2.15634	2.15634	1e-06
LCP1	3936	-2.15242	2.15242	1e-06
CENPE	1062	-2.15165	2.15165	1e-06
C1orf135	79000	-2.1496	2.1496	1e-06
NUSAP1	51203	-2.14497	2.14497	1e-06
DUSP13	51207	2.14291	2.14291	1e-06
EXO1	9156	-2.1416	2.1416	1e-06
TTK	7272	-2.14082	2.14082	1e-06
S100P	6286	-2.1352	2.1352	1e-06
CLSPN	63967	-2.12909	2.12909	1e-06
OAS2	4939	-2.12283	2.12283	1e-06
KIF18A	81930	-2.11794	2.11794	1e-06
KIF14	9928	-2.1178	2.1178	1e-06
CCZ1	51622	-2.1159	2.1159	1e-06
SNHG5	387066	-2.10953	2.10953	1e-06
LOC100288637	100288637	-2.10685	2.10685	1e-06
NTNG1	22854	-2.10039	2.10039	1e-06
DSCC1	79075	-2.08746	2.08746	1e-06
LEMD1	93273	2.08355	2.08355	1e-06
PRC1	9055	-2.07811	2.07811	1e-06
C2CD2	25966	-2.07626	2.07626	1e-06
PCSK5	5125	2.07033	2.07033	1e-06
PRR11	55771	-2.05345	2.05345	1e-06
SORBS1	10580	-2.05288	2.05288	1e-06
GPR63	81491	-2.05091	2.05091	1e-06
FAM151A	338094	-2.04999	2.04999	1e-06
PRCD	768206	-2.04892	2.04892	1e-06
ALOX5	240	-2.04837	2.04837	1e-06
SEMA7A	8482	-2.04438	2.04438	1e-06
CCNA2	890	-2.0416	2.0416	1e-06
KBTBD8	84541	-2.04142	2.04142	1e-06
C14orf149	112849	-2.0406	2.0406	1e-06
OLFM4	10562	-2.0399	2.0399	1e-06
POLE2	5427	-2.03784	2.03784	1e-06
PNMA2	10687	2.03382	2.03382	1e-06
CASC5	57082	-2.0326	2.0326	1e-06
CCBE1	147372	-2.03136	2.03136	1e-06
LMNB1	4001	-2.02743	2.02743	1e-06
ORC1	4998	-2.02452	2.02452	1e-06
GPNMB	10457	-2.02412	2.02412	1e-06
HYLS1	219844	-2.02163	2.02163	1e-06
CDCA7	83879	-2.0213	2.0213	1e-06
PSORS1C3	100130889	-2.01958	2.01958	1e-06
UNC13D	201294	-2.0185	2.0185	1e-06
RNASEH2A	10535	-2.01338	2.01338	1e-06
SGOL1	151648	-2.01175	2.01175	1e-06
CMYA5	202333	2.00855	2.00855	1e-06
CDK1	983	-2.00772	2.00772	1e-06
CEACAM5	1048	-2.0051	2.0051	1e-06
CDC6	990	-2.00337	2.00337	1e-06
SPAG5	10615	-1.9998	1.9998	1e-06
INMT	11185	-1.999	1.999	1e-06
CDC25B	994	-1.9971	1.9971	1e-06
GPX3	2878	1.99533	1.99533	1e-06
RAD51AP1	10635	-1.99372	1.99372	1e-06
CCDC150	284992	-1.99198	1.99198	1e-06
GULP1	51454	-1.99061	1.99061	1e-06
MCTP1	79772	1.98395	1.98395	1e-06
SKA1	220134	-1.98201	1.98201	1e-06
XAF1	54739	-1.97135	1.97135	1e-06
ULBP3	79465	1.97083	1.97083	1e-06
RRAD	6236	-1.96991	1.96991	1e-06
LCTL	197021	-1.96989	1.96989	1e-06
RASGEF1A	221002	-1.9638	1.9638	1e-06
SCNN1D	6339	1.96262	1.96262	1e-06
UHRF1	29128	-1.95928	1.95928	1e-06
CHST1	8534	1.95881	1.95881	1e-06
SLFN12	55106	-1.95222	1.95222	1e-06
CRISPLD1	83690	1.95129	1.95129	1e-06
ATHL1	80162	-1.94722	1.94722	1e-06
MOCOS	55034	-1.94346	1.94346	1e-06
ABCA13	154664	1.94287	1.94287	1e-06
MT1E	4493	1.94274	1.94274	1e-06
DIAPH3	81624	-1.93811	1.93811	1e-06
TOP2A	7153	-1.93547	1.93547	1e-06
ULBP1	80329	1.93504	1.93504	1e-06
ZWINT	11130	-1.9255	1.9255	1e-06
IFI35	3430	-1.9219	1.9219	1e-06
DOK7	285489	-1.91953	1.91953	1e-06
KPNA2	3838	-1.91892	1.91892	1e-06
DTL	51514	-1.91834	1.91834	1e-06
LINC00340	401237	1.9129	1.9129	1e-06
CCNE2	9134	-1.91265	1.91265	1e-06
CDC25A	993	-1.91129	1.91129	1e-06
FBLN2	2199	-1.91028	1.91028	1e-06
HSH2D	84941	-1.90972	1.90972	1e-06
KCNIP3	30818	-1.90822	1.90822	1e-06
XRCC2	7516	-1.90363	1.90363	1e-06
UBE2S	27338	-1.90335	1.90335	1e-06
ZNF530	348327	-1.90126	1.90126	1e-06
ZNF587B	100293516	-1.90091	1.90091	1e-06
FBXO5	26271	-1.89987	1.89987	1e-06
TMEM47	83604	1.89942	1.89942	1e-06
TBX1	6899	-1.89893	1.89893	1e-06
KRT13	3860	-1.89561	1.89561	1e-06
SPC25	57405	-1.88955	1.88955	1e-06
ASF1B	55723	-1.8877	1.8877	1e-06
WNT10B	7480	-1.88729	1.88729	1e-06
SGOL2	151246	-1.88729	1.88729	1e-06
FAM46B	115572	-1.88627	1.88627	1e-06
CLEC11A	6320	-1.88373	1.88373	1e-06
GPC6	10082	1.88327	1.88327	1e-06
KIF11	3832	-1.87803	1.87803	1e-06
CRYAB	1410	1.87726	1.87726	1e-06
PDE4A	5141	-1.87544	1.87544	1e-06
IL8	3576	1.87529	1.87529	1e-06
HSD17B2	3294	1.87466	1.87466	1e-06
ERCC6L	54821	-1.86568	1.86568	1e-06
POLQ	10721	-1.86215	1.86215	1e-06
CDC45	8318	-1.8613	1.8613	1e-06
CENPV	201161	-1.85806	1.85806	1e-06
SULF1	23213	-1.85332	1.85332	1e-06
CHST10	9486	-1.85312	1.85312	1e-06
COL21A1	81578	1.85104	1.85104	1e-06
SH2D5	400745	-1.85075	1.85075	1e-06
POLR3G	10622	-1.85029	1.85029	1e-06
DHRS3	9249	1.84607	1.84607	1e-06
ALDH2	217	1.84566	1.84566	1e-06
TMEM97	27346	-1.84187	1.84187	1e-06
NDRG1	10397	1.84077	1.84077	1e-06
H2AFX	3014	-1.84029	1.84029	1e-06
IL20RA	53832	-1.83884	1.83884	1e-06
SERHL	94009	-1.83674	1.83674	1e-06
IL31RA	133396	1.8319	1.8319	1e-06
C21orf58	54058	-1.82997	1.82997	1e-06
KIF20B	9585	-1.82997	1.82997	1e-06
DLL1	28514	-1.82655	1.82655	1e-06
C4orf46	201725	-1.82577	1.82577	1e-06
ITGB3	3690	-1.82286	1.82286	1e-06
ATP6V0E2	155066	-1.82256	1.82256	1e-06
LOC283299	283299	-1.8217	1.8217	1e-06
ALDH1L2	160428	-1.81769	1.81769	1e-06
PLK4	10733	-1.81517	1.81517	1e-06
OASL	8638	-1.81197	1.81197	1e-06
RNASE4	6038	1.81195	1.81195	1e-06
SRGN	5552	-1.81051	1.81051	1e-06
EGFL7	51162	-1.80539	1.80539	1e-06
SPTSSB	165679	1.80215	1.80215	1e-06
C21orf56	84221	1.80043	1.80043	1e-06
RAET1G	353091	1.80025	1.80025	1e-06
SORCS2	57537	-1.79942	1.79942	1e-06
SLITRK6	84189	1.79601	1.79601	1e-06
SLFN11	91607	-1.79571	1.79571	1e-06
SHMT1	6470	-1.79402	1.79402	1e-06
ZWILCH	55055	-1.79386	1.79386	1e-06
C3	718	1.79255	1.79255	1e-06
OIP5	11339	-1.79131	1.79131	1e-06
LOC100507424	100507424	-1.78958	1.78958	1e-06
SERPINA3	12	1.78672	1.78672	1e-06
CEP128	145508	-1.7866	1.7866	1e-06
LOXL4	84171	1.7792	1.7792	1e-06
SLC27A5	10998	-1.779	1.779	1e-06
SLC46A3	283537	-1.77889	1.77889	1e-06
CKS2	1164	-1.77769	1.77769	1e-06
TSHZ2	128553	1.77753	1.77753	1e-06
EGR2	1959	1.77595	1.77595	1e-06
UBE2T	29089	-1.77593	1.77593	1e-06
CCDC99	54908	-1.77558	1.77558	1e-06
DOK1	1796	-1.77424	1.77424	1e-06
E2F2	1870	-1.77356	1.77356	1e-06
POC1A	25886	-1.77318	1.77318	1e-06
SEMA6A	57556	1.7721	1.7721	1e-06
MRM1	79922	-1.77162	1.77162	1e-06
ASPM	259266	-1.77154	1.77154	1e-06
PRKG2	5593	1.76897	1.76897	1e-06
E2F8	79733	-1.76777	1.76777	1e-06
SOD3	6649	-1.76233	1.76233	1e-06
MMP28	79148	1.75813	1.75813	1e-06
IGFBP3	3486	1.75738	1.75738	1e-06
CXCL14	9547	-1.7573	1.7573	1e-06
TEAD4	7004	-1.75716	1.75716	1e-06
TLR2	7097	1.75235	1.75235	1e-06
GINS1	9837	-1.7522	1.7522	1e-06
HAUS7	55559	-1.75212	1.75212	1e-06
CPM	1368	-1.74727	1.74727	1e-06
PLCB1	23236	1.74575	1.74575	1e-06
CDT1	81620	-1.74316	1.74316	1e-06
PKIG	11142	-1.74067	1.74067	1e-06
MSX1	4487	-1.73838	1.73838	1e-06
ORAI1	84876	-1.73698	1.73698	1e-06
KRT15	3866	1.7311	1.7311	1e-06
ESPL1	9700	-1.72979	1.72979	1e-06
FEN1	2237	-1.72869	1.72869	1e-06
SMC4	10051	-1.72667	1.72667	1e-06
SLC22A3	6581	-1.72632	1.72632	1e-06
APCDD1L	164284	-1.72582	1.72582	1e-06
ALDH1B1	219	-1.72423	1.72423	1e-06
PSAT1	29968	-1.7224	1.7224	1e-06
DBF4	10926	-1.71821	1.71821	1e-06
NRARP	441478	-1.71799	1.71799	1e-06
SLC29A1	2030	-1.7129	1.7129	1e-06
MYLIP	29116	-1.71186	1.71186	1e-06
COL5A1	1289	-1.71081	1.71081	1e-06
GUCY1A3	2982	-1.71019	1.71019	1e-06
RFC5	5985	-1.70887	1.70887	1e-06
GPSM2	29899	-1.70443	1.70443	1e-06
EML1	2009	-1.70334	1.70334	1e-06
C15orf42	90381	-1.70247	1.70247	1e-06
SPTB	6710	1.70014	1.70014	1e-06
DUSP10	11221	1.69945	1.69945	1e-06
CIT	11113	-1.69768	1.69768	1e-06
CHTF18	63922	-1.6967	1.6967	1e-06
BDH1	622	-1.69605	1.69605	1e-06
GLIPR2	152007	-1.69504	1.69504	1e-06
BEST1	7439	1.69252	1.69252	1e-06
POSTN	10631	-1.68896	1.68896	1e-06
GPD1L	23171	-1.68544	1.68544	1e-06
CDKN2A	1029	1.68317	1.68317	1e-06
FUT2	2524	-1.68309	1.68309	1e-06
CCDC88B	283234	-1.68299	1.68299	1e-06
ADAMTSL4	54507	1.68156	1.68156	1e-06
NCAPG2	54892	-1.68091	1.68091	1e-06
GAD1	2571	-1.67619	1.67619	1e-06
GATA2	2624	-1.6738	1.6738	1e-06
CST6	1474	-1.67377	1.67377	1e-06
CENPN	55839	-1.67348	1.67348	1e-06
HSD3B7	80270	-1.67303	1.67303	1e-06
GMNN	51053	-1.67173	1.67173	1e-06
CYS1	192668	1.67028	1.67028	1e-06
GYLTL1B	120071	-1.66996	1.66996	1e-06
IRS2	8660	1.66853	1.66853	1e-06
TMPRSS11E	28983	1.66828	1.66828	1e-06
CPE	1363	1.66816	1.66816	1e-06
BMP2	650	1.66641	1.66641	1e-06
RARRES1	5918	-1.66412	1.66412	1e-06
TNFSF15	9966	-1.66265	1.66265	1e-06
CYP2D7P1	1564	1.65973	1.65973	1e-06
C8orf55	51337	-1.65911	1.65911	1e-06
PTCHD4	442213	1.65614	1.65614	1e-06
PKN3	29941	-1.6556	1.6556	1e-06
LRP1	4035	1.65235	1.65235	1e-06
ST6GALNAC1	55808	-1.6495	1.6495	1e-06
GXYLT2	727936	1.64935	1.64935	1e-06
KIF15	56992	-1.64597	1.64597	1e-06
FANCD2	2177	-1.64317	1.64317	1e-06
PHF19	26147	-1.64073	1.64073	1e-06
PHGDH	26227	-1.63939	1.63939	1e-06
OAS3	4940	-1.63697	1.63697	1e-06
NEURL1B	54492	-1.63637	1.63637	1e-06
WNT7A	7476	-1.63498	1.63498	1e-06
MELK	9833	-1.63382	1.63382	1e-06
FADS2	9415	-1.63301	1.63301	1e-06
STC2	8614	-1.63237	1.63237	1e-06
ITM2A	9452	1.63033	1.63033	1e-06
DLEU1	10301	-1.63018	1.63018	1e-06
ANGPTL4	51129	1.62804	1.62804	1e-06
ANPEP	290	-1.62716	1.62716	1e-06
CDKN2B	1030	1.62689	1.62689	1e-06
GSG2	83903	-1.62623	1.62623	1e-06
STIL	6491	-1.62581	1.62581	1e-06
C8orf4	56892	-1.62543	1.62543	1e-06
ARHGAP11A	9824	-1.62371	1.62371	1e-06
HERC6	55008	-1.62351	1.62351	1e-06
DPYSL4	10570	1.62223	1.62223	1e-06
NRCAM	4897	1.62106	1.62106	1e-06
CAMKK1	84254	-1.62088	1.62088	1e-06
PDCD2L	84306	-1.62027	1.62027	1e-06
ZNF90	7643	-1.61932	1.61932	1e-06
CENPH	64946	-1.61916	1.61916	1e-06
ZBTB7C	201501	1.61809	1.61809	1e-06
LOX	4015	1.61383	1.61383	1e-06
PTGES	9536	-1.61279	1.61279	1e-06
ADAM28	10863	1.61264	1.61264	1e-06
NLRP10	338322	1.60841	1.60841	1e-06
CHPT1	56994	-1.60606	1.60606	1e-06
ACOT11	26027	-1.60369	1.60369	1e-06
SEMA3A	10371	1.60336	1.60336	1e-06
DTYMK	1841	-1.60285	1.60285	1e-06
IFITM3	10410	-1.60024	1.60024	1e-06
DECR2	26063	-1.59873	1.59873	1e-06
CDKN2C	1031	-1.59414	1.59414	1e-06
HOXB4	3214	-1.5939	1.5939	1e-06
PRIM1	5557	-1.59302	1.59302	1e-06
PTPRH	5794	1.59238	1.59238	1e-06
CBS	875	-1.58985	1.58985	1e-06
AFAP1L1	134265	-1.58917	1.58917	1e-06
COTL1	23406	-1.58724	1.58724	1e-06
LAMA4	3910	-1.58221	1.58221	1e-06
TFAP4	7023	-1.57876	1.57876	1e-06
TCF19	6941	-1.57792	1.57792	1e-06
RASGEF1B	153020	1.57688	1.57688	1e-06
STK32C	282974	-1.57626	1.57626	1e-06
SCUBE3	222663	1.57309	1.57309	1e-06
PSG5	5673	-1.57252	1.57252	1e-06
ASNS	440	-1.57127	1.57127	1e-06
MPP1	4354	-1.57028	1.57028	1e-06
SUV39H1	6839	-1.57002	1.57002	1e-06
NME1	4830	-1.56901	1.56901	1e-06
ODC1	4953	-1.56898	1.56898	1e-06
C17orf53	78995	-1.56816	1.56816	1e-06
CHAF1A	10036	-1.56752	1.56752	1e-06
DBF4B	80174	-1.56641	1.56641	1e-06
TMC8	147138	-1.55942	1.55942	1e-06
HMGB2	3148	-1.55869	1.55869	1e-06
GINS2	51659	-1.5583	1.5583	1e-06
C2orf55	343990	-1.55808	1.55808	1e-06
DERL3	91319	-1.5568	1.5568	1e-06
PPFIA3	8541	-1.55633	1.55633	1e-06
ITPRIPL1	150771	-1.55604	1.55604	1e-06
HMBS	3145	-1.55498	1.55498	1e-06
FAM216A	29902	-1.55334	1.55334	1e-06
E2F7	144455	-1.55236	1.55236	1e-06
UPK1B	7348	-1.55147	1.55147	1e-06
FOXC2	2303	1.54914	1.54914	1e-06
FADS1	3992	-1.54701	1.54701	1e-06
BORA	79866	-1.54683	1.54683	1e-06
LAMP3	27074	-1.54649	1.54649	1e-06
RORC	6097	1.54312	1.54312	1e-06
XKR9	389668	-1.54183	1.54183	1e-06
DAPK1	1612	-1.54036	1.54036	1.8e-06
HOXB2	3212	-1.54034	1.54034	1e-06
AHRR	57491	-1.53838	1.53838	1e-06
FAM160A1	729830	1.53776	1.53776	1e-06
MTBP	27085	-1.53622	1.53622	1e-06
ZNF789	285989	-1.53577	1.53577	1e-06
PCK2	5106	-1.53449	1.53449	1e-06
C15orf23	90417	-1.53448	1.53448	1e-06
RNF166	115992	-1.53165	1.53165	1e-06
PAR5	8123	1.53113	1.53113	1e-06
CTSD	1509	1.52883	1.52883	1e-06
CKS1B	1163	-1.5288	1.5288	1e-06
SLC1A1	6505	-1.52864	1.52864	1e-06
SLFN13	146857	-1.52709	1.52709	1e-06
SMAD9	4093	1.52498	1.52498	1e-06
H2AFZ	3015	-1.524	1.524	1e-06
RUNX3	864	1.52249	1.52249	1.14e-06
BRCA1	672	-1.52222	1.52222	1e-06
PEG3	5178	-1.5219	1.5219	1e-06
KCNMB4	27345	1.52163	1.52163	1e-06
GRIK2	2898	1.52015	1.52015	1e-06
HPSE	10855	-1.51845	1.51845	1e-06
ATP1B1	481	1.51821	1.51821	1e-06
HSPA12A	259217	-1.51818	1.51818	1e-06
PLOD2	5352	1.51784	1.51784	1e-06
SLC22A18AS	5003	1.51773	1.51773	1e-06
SLC43A3	29015	-1.51487	1.51487	1e-06
SOD2	6648	1.51331	1.51331	1e-06
RACGAP1	29127	-1.5124	1.5124	1e-06
VRK1	7443	-1.51218	1.51218	1e-06
ERV3-1	2086	1.512	1.512	1e-06
ODZ2	57451	1.51151	1.51151	1e-06
GINS4	84296	-1.50996	1.50996	1e-06
PSMG4	389362	-1.50857	1.50857	1e-06
NASP	4678	-1.5076	1.5076	1e-06
VSTM4	196740	-1.50595	1.50595	1e-06
FAM132A	388581	1.50594	1.50594	1e-06
PLA2G4A	5321	-1.50532	1.50532	1e-06
RAD51	5888	-1.50525	1.50525	1e-06
IFI44	10561	-1.50451	1.50451	1e-06
HEPHL1	341208	1.50341	1.50341	1e-06
CUX2	23316	1.5022	1.5022	1e-06
FANCA	2175	-1.49944	1.49944	1e-06
KYNU	8942	-1.49727	1.49727	1e-06
SEMA6D	80031	1.49674	1.49674	1e-06
CA9	768	1.49616	1.49616	1e-06
HOXB-AS5	360205	-1.49384	1.49384	2.64e-06
KIAA0101	9768	-1.49186	1.49186	1e-06
KIF22	3835	-1.49173	1.49173	1e-06
TNFAIP8L1	126282	-1.49096	1.49096	1e-06
MRGPRX3	117195	1.4909	1.4909	1e-06
SH3D21	79729	1.48841	1.48841	1e-06
C2orf74	339804	-1.48749	1.48749	1e-06
FAM22A	728118	1.48695	1.48695	1.7e-06
FIGNL1	63979	-1.48603	1.48603	1e-06
QPRT	23475	-1.48479	1.48479	1e-06
MTFP1	51537	-1.48337	1.48337	1e-06
ERO1L	30001	1.48159	1.48159	1e-06
TUFT1	7286	-1.48115	1.48115	1e-06
SUSD3	203328	-1.47962	1.47962	1e-06
C2orf54	79919	-1.4792	1.4792	1e-06
TMEM56	148534	-1.47884	1.47884	4.03e-06
MMP7	4316	1.47702	1.47702	1e-06
SEZ6L2	26470	1.47695	1.47695	1e-06
IRF7	3665	-1.47613	1.47613	1e-06
HPN	3249	1.47233	1.47233	1e-06
SYNE1	23345	-1.4715	1.4715	1e-06
GNB1L	54584	-1.47124	1.47124	1e-06
BIN1	274	-1.46846	1.46846	1e-06
SNRNP25	79622	-1.46497	1.46497	1e-06
HOXB3	3213	-1.46462	1.46462	1e-06
GAS2L3	283431	-1.46257	1.46257	1e-06
PARPBP	55010	-1.46078	1.46078	1e-06
WISP3	8838	1.4592	1.4592	1e-06
RGMB	285704	-1.45786	1.45786	1e-06
GINS3	64785	-1.45774	1.45774	1e-06
LRFN4	78999	-1.45532	1.45532	1e-06
YPEL4	219539	1.45497	1.45497	4.03e-06
PCDHGA7	56108	1.45437	1.45437	3.34e-06
MYO3B	140469	-1.45042	1.45042	1e-06
RFC3	5983	-1.45041	1.45041	1e-06
AKAP7	9465	-1.44865	1.44865	6.61e-06
PROCR	10544	-1.44834	1.44834	1e-06
TRIM59	286827	-1.4478	1.4478	1e-06
MYBL1	4603	-1.4456	1.4456	1e-06
DDT	1652	-1.44507	1.44507	1e-06
RECQL4	9401	-1.44465	1.44465	1e-06
LYNX1	66004	-1.44405	1.44405	1e-06
EGFR	1956	1.44387	1.44387	1e-06
TMPRSS4	56649	-1.44205	1.44205	1e-06
KIAA1524	57650	-1.44186	1.44186	1e-06
XRCC6BP1	91419	-1.44179	1.44179	1e-06
DIRAS1	148252	1.4415	1.4415	1e-06
ULK4	54986	1.44076	1.44076	1e-06
C5orf65	389333	-1.44073	1.44073	1.69e-06
RNF152	220441	1.44051	1.44051	1e-06
TGM1	7051	1.44005	1.44005	1e-06
CKAP2	26586	-1.43978	1.43978	1e-06
CFL2	1073	-1.43789	1.43789	1e-06
WDR76	79968	-1.43778	1.43778	1e-06
COL12A1	1303	-1.43513	1.43513	1e-06
CENPK	64105	-1.43145	1.43145	1e-06
GRIK5	2901	-1.43124	1.43124	1e-06
INHBA	3624	1.43089	1.43089	1e-06
AURKC	6795	1.43081	1.43081	7.88e-06
PRKCDBP	112464	-1.43043	1.43043	1e-06
POLA2	23649	-1.42907	1.42907	1e-06
HCP5	10866	-1.42737	1.42737	3.57e-06
DACT1	51339	1.4265	1.4265	1e-06
THBS2	7058	-1.42566	1.42566	1e-06
PCNA-AS1	100302739	-1.42503	1.42503	1e-06
GLIS3	169792	-1.42401	1.42401	1e-06
IER3	8870	-1.42308	1.42308	1e-06
ATP12A	479	-1.42271	1.42271	1e-06
FAM22D	728130	1.42264	1.42264	1.44e-05
ZNF367	195828	-1.4226	1.4226	1e-06
MCM4	4173	-1.42249	1.42249	1e-06
MACC1	346389	-1.42214	1.42214	1e-06
DDTL	100037417	-1.42001	1.42001	1e-06
INSR	3643	1.41986	1.41986	1e-06
RHOD	29984	-1.41921	1.41921	1e-06
NUDT1	4521	-1.41876	1.41876	1e-06
KDELC2	143888	-1.4185	1.4185	1e-06
MXRA5	25878	1.41765	1.41765	1e-06
TIMELESS	8914	-1.41697	1.41697	1e-06
C1RL	51279	1.41683	1.41683	1e-06
CTPS	1503	-1.41428	1.41428	1e-06
TMPO	7112	-1.41393	1.41393	1e-06
C3orf45	132228	-1.41324	1.41324	1e-06
RPL39L	116832	-1.41298	1.41298	1e-06
GATA6	2627	1.41222	1.41222	1e-06
LYAR	55646	-1.41065	1.41065	1e-06
VPS37D	155382	1.41062	1.41062	1.89e-05
C15orf61	145853	-1.40918	1.40918	1e-06
SLC5A1	6523	1.40917	1.40917	1e-06
B3GNT7	93010	1.40891	1.40891	1e-06
SLC17A9	63910	-1.40888	1.40888	1e-06
FOXRED1	55572	-1.40869	1.40869	1e-06
RANGRF	29098	-1.40698	1.40698	1e-06
SLC26A1	10861	1.40688	1.40688	2.06e-06
SECTM1	6398	-1.40561	1.40561	1.26e-05
SERPINA1	5265	-1.40091	1.40091	1e-06
RBP5	83758	1.39935	1.39935	1.21e-05
KCNMA1	3778	1.39836	1.39836	1e-06
ICAM1	3383	1.39833	1.39833	1e-06
COQ10A	93058	-1.39756	1.39756	1e-06
NBEAL1	65065	1.39604	1.39604	1e-06
FABP5	2171	-1.39484	1.39484	1e-06
FOSB	2354	1.39389	1.39389	1e-06
EFCAB2	84288	-1.39299	1.39299	1.39e-06
PSRC1	84722	-1.39185	1.39185	1e-06
FTH1	2495	1.39135	1.39135	1e-06
DDX39A	10212	-1.39021	1.39021	1e-06
RAD51C	5889	-1.38822	1.38822	1e-06
BNIPL	149428	-1.38618	1.38618	1e-06
EPB41L3	23136	-1.38607	1.38607	1e-06
MCM8	84515	-1.38521	1.38521	1e-06
RAPGEF3	10411	-1.38479	1.38479	1e-06
USH1G	124590	-1.38474	1.38474	1.92e-06
MLF1IP	79682	-1.38181	1.38181	1e-06
SOX4	6659	1.38169	1.38169	1e-06
LOC642846	642846	-1.37897	1.37897	1.63e-06
AHNAK2	113146	1.37879	1.37879	1e-06
MLKL	197259	-1.37682	1.37682	1e-06
CA11	770	1.37625	1.37625	1e-06
C4orf21	55345	-1.3752	1.3752	1e-06
SARS2	54938	-1.37474	1.37474	1e-06
CYFIP2	26999	-1.37372	1.37372	1e-06
H19	283120	-1.37335	1.37335	1e-06
ABCA12	26154	1.37268	1.37268	1e-06
KIAA0247	9766	1.36753	1.36753	1e-06
FAM86DP	692099	-1.36641	1.36641	1e-06
CACNG8	59283	1.36586	1.36586	1e-06
MCM7	4176	-1.36548	1.36548	1e-06
SLC6A14	11254	-1.36511	1.36511	1e-06
SULT1A1	6817	1.36466	1.36466	1e-06
TSEN2	80746	-1.36361	1.36361	1e-06
TONSL	4796	-1.36334	1.36334	1e-06
FAM65C	140876	-1.3632	1.3632	1e-06
CAMK1	8536	-1.36104	1.36104	1e-06
NEK2	4751	-1.36092	1.36092	1e-06
PPM1L	151742	1.3607	1.3607	2.92e-05
CYP2J2	1573	-1.3598	1.3598	1e-06
SRCRB4D	136853	-1.35904	1.35904	2.28e-05
POLR3K	51728	-1.35659	1.35659	1e-06
PROS1	5627	1.35587	1.35587	1e-06
LOC100288069	100288069	1.3545	1.3545	1e-06
CCDC18	343099	-1.35387	1.35387	1e-06
WHSC1	7468	-1.35137	1.35137	1e-06
PCSK9	255738	-1.35085	1.35085	1e-06
HSPG2	3339	1.35067	1.35067	1e-06
PDE8B	8622	-1.35007	1.35007	1e-06
CSMD2	114784	-1.34992	1.34992	1e-06
SPARC	6678	-1.34977	1.34977	1e-06
C14orf80	283643	-1.34786	1.34786	1e-06
DNAJA4	55466	-1.34755	1.34755	1e-06
MGLL	11343	-1.34664	1.34664	1e-06
DENND3	22898	1.34646	1.34646	1e-06
CORO6	84940	-1.34639	1.34639	1e-06
HMGN5	79366	-1.34609	1.34609	7.71e-06
TM7SF2	7108	-1.3455	1.3455	1e-06
SCARF1	8578	1.34451	1.34451	3.35e-05
APOC1	341	-1.34157	1.34157	2.89e-06
HEXIM2	124790	-1.34032	1.34032	1e-06
TIPIN	54962	-1.34022	1.34022	1e-06
OVOL2	58495	-1.33954	1.33954	1e-06
TUB	7275	-1.33953	1.33953	1e-06
DHRS11	79154	-1.33596	1.33596	1e-06
SH2D4A	63898	-1.33495	1.33495	1e-06
ENO2	2026	1.33354	1.33354	1e-06
DHFR	1719	-1.33178	1.33178	1e-06
BLNK	29760	1.33142	1.33142	1e-06
CENPW	387103	-1.32874	1.32874	1e-06
NRGN	4900	-1.32804	1.32804	1e-06
WDR34	89891	-1.32739	1.32739	1e-06
RORA	6095	1.32612	1.32612	1e-06
ZDHHC2	51201	-1.32577	1.32577	1e-06
DSG3	1830	1.3252	1.3252	1e-06
WRAP53	55135	-1.32428	1.32428	1e-06
ITGA1	3672	-1.3234	1.3234	1e-06
KIAA1598	57698	1.32317	1.32317	1e-06
ADAM17	6868	1.31976	1.31976	1e-06
LOC100272216	100272216	-1.31957	1.31957	1.71e-05
FANCB	2187	-1.31829	1.31829	2.7e-06
AIFM1	9131	-1.31717	1.31717	1e-06
SIGIRR	59307	-1.31636	1.31636	1.63e-06
PSIMCT-1	100101490	-1.3159	1.3159	3.24e-06
C22orf40	150383	-1.31459	1.31459	1e-06
KLHL31	401265	1.31345	1.31345	4.53e-05
DSN1	79980	-1.31314	1.31314	1e-06
HEPH	9843	1.31301	1.31301	1.36e-05
FAM59B	150946	-1.31168	1.31168	1e-06
SCN9A	6335	-1.31122	1.31122	1e-06
CHAC1	79094	-1.31106	1.31106	9.7e-06
WFDC2	10406	-1.30981	1.30981	2.77e-06
SPINK5	11005	-1.30932	1.30932	1e-06
ITGB3BP	23421	-1.30907	1.30907	1e-06
NARS2	79731	-1.3087	1.3087	1e-06
MANBA	4126	1.30834	1.30834	1e-06
GIPR	2696	1.30789	1.30789	1e-06
ZBTB37	84614	1.30446	1.30446	2.45e-05
SPOCK1	6695	1.30372	1.30372	1e-06
GNB3	2784	-1.30359	1.30359	1e-06
ITGB8	3696	1.30332	1.30332	1e-06
TTC38	55020	-1.3026	1.3026	1e-06
BHLHE41	79365	1.30251	1.30251	1e-06
BCYRN1	618	-1.30233	1.30233	1e-06
PRR16	51334	1.29967	1.29967	5.63e-06
HSD17B3	3293	-1.29938	1.29938	8.03e-06
SSPN	8082	1.29794	1.29794	1e-06
PDCD1LG2	80380	-1.29782	1.29782	1e-06
CEP72	55722	-1.29692	1.29692	1e-06
ZNF331	55422	-1.29681	1.29681	1e-06
CDC7	8317	-1.2958	1.2958	1e-06
C5orf41	153222	1.29561	1.29561	1e-06
KRT18	3875	-1.29452	1.29452	1e-06
SLC5A6	8884	-1.29293	1.29293	1e-06
CCZ1B	221960	1.29093	1.29093	3.91e-06
SHC4	399694	1.29062	1.29062	1e-06
HELLS	3070	-1.29035	1.29035	1e-06
SLC6A9	6536	-1.2901	1.2901	5.47e-06
PLA2G4E	123745	-1.28878	1.28878	1.25e-05
ITFG2	55846	-1.28783	1.28783	1e-06
MIR614	693199	1.28781	1.28781	1e-06
AQP3	360	-1.28609	1.28609	1e-06
ZNF876P	642280	-1.28595	1.28595	7.94e-06
USP13	8975	-1.28542	1.28542	1e-06
STAMBPL1	57559	-1.28256	1.28256	4.84e-05
TYMS	7298	-1.2823	1.2823	1e-06
KIF7	374654	-1.28082	1.28082	1e-06
LOC283070	283070	1.2807	1.2807	3.55e-05
PFAS	5198	-1.2807	1.2807	1e-06
FCHO1	23149	-1.28038	1.28038	1e-06
ATP8B3	148229	1.27893	1.27893	4.6e-06
AIMP2	7965	-1.27622	1.27622	1e-06
MGAM	8972	-1.27591	1.27591	1e-06
ZBTB12	221527	-1.2753	1.2753	9.69e-06
DDX12P	440081	-1.27461	1.27461	3.94e-06
TMEM132B	114795	1.27459	1.27459	1e-06
C4orf34	201895	1.27449	1.27449	1e-06
ZCCHC24	219654	-1.27337	1.27337	1e-06
CTSO	1519	1.27334	1.27334	1e-06
TFPI2	7980	1.27323	1.27323	1e-06
RNF144A	9781	-1.27277	1.27277	1.21e-06
CCDC8	83987	-1.2725	1.2725	1e-06
FMOD	2331	-1.27084	1.27084	1e-06
FTSJ2	29960	-1.26956	1.26956	1e-06
VEGFA	7422	1.26832	1.26832	1e-06
PLIN2	123	-1.26725	1.26725	1e-06
TCP11L2	255394	1.26713	1.26713	1e-06
UACA	55075	-1.26672	1.26672	1e-06
ERCC2	2068	-1.26658	1.26658	1e-06
PPFIA4	8497	1.26444	1.26444	1e-06
KANK3	256949	1.26442	1.26442	1e-06
DDX11	1663	-1.26315	1.26315	1e-06
SLC5A3	6526	1.26061	1.26061	1e-06
INCENP	3619	-1.25848	1.25848	1e-06
CDKL5	6792	1.25847	1.25847	1e-06
SHISA2	387914	-1.25814	1.25814	9.55e-05
MRTO4	51154	-1.25682	1.25682	1e-06
RPIA	22934	-1.25561	1.25561	1e-06
ARHGEF6	9459	-1.25422	1.25422	1.23e-05
NRM	11270	-1.25306	1.25306	1e-06
CGNL1	84952	1.25105	1.25105	1e-06
TEKT4P2	100132288	-1.24948	1.24948	1e-06
NMU	10874	-1.24816	1.24816	2.11e-06
TCOF1	6949	-1.24812	1.24812	1e-06
MAP6D1	79929	1.24807	1.24807	5.71e-06
HERC2P2	400322	1.24796	1.24796	1e-06
PPIL3	53938	1.24639	1.24639	1e-06
OLFM2	93145	-1.24518	1.24518	1e-06
CYTH3	9265	-1.24509	1.24509	1e-06
SESN3	143686	1.24432	1.24432	1e-06
C5orf34	375444	-1.24403	1.24403	2.23e-06
SMOC1	64093	-1.24336	1.24336	1e-06
NUDT16P1	152195	-1.24331	1.24331	1e-06
FANCG	2189	-1.24276	1.24276	1e-06
LRRC20	55222	-1.2427	1.2427	1e-06
VNN1	8876	1.24267	1.24267	8.12e-05
SFXN2	118980	-1.24266	1.24266	0.000120239
NAAA	27163	-1.24264	1.24264	1e-06
RFC2	5982	-1.24156	1.24156	1e-06
PINX1	54984	-1.24112	1.24112	1e-06
LOC90784	90784	1.23973	1.23973	0.000122211
UPK3B	105375355	-1.23878	1.23878	3.06e-05
SLC38A5	92745	-1.23821	1.23821	1e-06
C11orf75	56935	-1.23794	1.23794	1.97e-06
MTERFD3	80298	-1.23758	1.23758	1e-06
CREG2	200407	1.23691	1.23691	2.59e-06
EPCAM	4072	-1.23533	1.23533	1e-06
GUCY1B3	2983	-1.23501	1.23501	1e-06
PHF17	79960	-1.23373	1.23373	1e-06
ADCK3	56997	-1.23297	1.23297	1e-06
GAA	2548	1.23253	1.23253	1e-06
SDC3	9672	1.22975	1.22975	1e-06
RABEPK	10244	-1.22895	1.22895	1e-06
TNC	3371	1.22827	1.22827	1e-06
TYW1B	441250	-1.22587	1.22587	3.4e-05
TMEM45B	120224	-1.22561	1.22561	1e-06
MCM5	4174	-1.2247	1.2247	1e-06
TEX30	93081	-1.22437	1.22437	1e-06
SLC9A7	84679	1.22392	1.22392	1e-06
FSIP1	161835	1.22229	1.22229	8.04e-05
LCORL	254251	-1.22222	1.22222	1e-06
MCM3	4172	-1.22198	1.22198	1e-06
CRISPLD2	83716	-1.22137	1.22137	1e-06
NTHL1	4913	-1.21975	1.21975	1e-06
EMX2OS	196047	-1.21892	1.21892	0.000120792
SERPINB4	6318	1.21842	1.21842	1e-06
CNTN3	5067	1.21794	1.21794	1e-06
MRPL11	65003	-1.21586	1.21586	1e-06
MARS2	92935	-1.21489	1.21489	1e-06
CARD11	84433	-1.21484	1.21484	1e-06
TUBE1	51175	-1.21472	1.21472	1e-06
SLC23A3	151295	1.21414	1.21414	0.00010633
CEP78	84131	-1.21363	1.21363	1e-06
PTPLAD2	401494	-1.21339	1.21339	1e-06
FGFR3	2261	-1.21334	1.21334	1e-06
NAT1	9	-1.21307	1.21307	7.65e-05
ARSI	340075	1.21305	1.21305	1e-06
LRAT	9227	1.21248	1.21248	1e-06
KIAA1324L	222223	1.21149	1.21149	1e-06
HDHD1	8226	-1.21093	1.21093	1e-06
C3orf14	57415	-1.2109	1.2109	1e-06
LOC100507156	100507156	1.21024	1.21024	1e-06
FAM116B	414918	1.21018	1.21018	1e-06
S1PR1	1901	1.20966	1.20966	7.21e-05
GLS2	27165	-1.2092	1.2092	1e-06
GPATCH4	54865	-1.20864	1.20864	1e-06
SPHK1	8877	-1.20774	1.20774	1e-06
HNF1B	6928	-1.20773	1.20773	1e-06
MIS18A	54069	-1.20605	1.20605	1e-06
PRSS21	10942	1.20531	1.20531	1e-06
SLC19A1	6573	-1.20462	1.20462	1e-06
RAPH1	65059	1.20401	1.20401	1e-06
SLC25A32	81034	-1.20398	1.20398	1e-06
IL15RA	3601	-1.20385	1.20385	4.18e-06
CECR5	27440	-1.2038	1.2038	1e-06
MAST4	375449	1.2034	1.2034	1e-06
SYT15	83849	1.20253	1.20253	1e-06
TUBA1B	10376	-1.20189	1.20189	1e-06
MTSS1	9788	1.20167	1.20167	1e-06
SCARA3	51435	-1.20132	1.20132	1e-06
ATAD5	79915	-1.2011	1.2011	1e-06
PCNA	5111	-1.20002	1.20002	1e-06
MSRB3	253827	-1.19998	1.19998	1e-06
GAS6	2621	-1.19838	1.19838	1e-06
CFI	3426	1.19772	1.19772	1.66e-06
SERPINB9	5272	-1.19726	1.19726	1e-06
FZD8	8325	1.19637	1.19637	1e-06
DDX60	55601	-1.19539	1.19539	1e-06
COQ3	51805	-1.1937	1.1937	1e-06
ARHGAP22	58504	-1.19347	1.19347	1e-06
CSGALNACT1	55790	1.19294	1.19294	0.000242414
ZC3HC1	51530	-1.19156	1.19156	1e-06
C3orf33	285315	-1.19149	1.19149	4.47e-05
HOPX	84525	-1.18975	1.18975	3.32e-06
KIAA1244	57221	1.18912	1.18912	1e-06
TOE1	114034	-1.18836	1.18836	1e-06
SETD9	133383	-1.18785	1.18785	2.78e-05
C12orf52	84934	-1.18638	1.18638	1e-06
TMEM39B	55116	-1.18578	1.18578	1e-06
POP5	51367	-1.18433	1.18433	1e-06
C1orf51	148523	-1.18408	1.18408	1.82e-06
EFCAB10	100130771	-1.18385	1.18385	2.95e-05
MRPL14	64928	-1.1821	1.1821	1e-06
AMY2B	280	1.1821	1.1821	5.08e-05
LENG1	79165	-1.1818	1.1818	1e-06
FAM70B	348013	1.18104	1.18104	1e-06
RCCD1	91433	-1.1801	1.1801	1e-06
LOXL2	4017	1.17888	1.17888	1e-06
SLCO4A1	28231	-1.17832	1.17832	1.07e-06
ATP5G1	516	-1.17798	1.17798	1e-06
SH2B2	10603	1.17751	1.17751	1.66e-05
BAG2	9532	-1.17483	1.17483	1e-06
RRS1	23212	-1.17266	1.17266	1e-06
CAPN14	440854	1.17249	1.17249	5.21e-05
EML6	400954	1.17199	1.17199	0.000240415
DGCR5	26220	1.17196	1.17196	1e-06
COQ2	27235	-1.17196	1.17196	1e-06
LOC285074	285074	-1.17169	1.17169	1.57e-05
CENPL	91687	-1.17127	1.17127	1e-06
PKMYT1	9088	-1.16872	1.16872	1e-06
LYST	1130	1.16861	1.16861	1e-06
PEX5	5830	-1.16842	1.16842	1e-06
C20orf27	54976	-1.16761	1.16761	1e-06
CARS2	79587	-1.16693	1.16693	1e-06
PLSCR1	5359	-1.16678	1.16678	1e-06
CENPO	79172	-1.16664	1.16664	1e-06
C1R	715	1.16563	1.16563	1e-06
LTV1	84946	-1.16492	1.16492	1e-06
P2RX4	5025	-1.16454	1.16454	1e-06
NUPR1	26471	1.16394	1.16394	1e-06
SLC16A14	151473	-1.16375	1.16375	2.98e-06
FANCM	57697	-1.16301	1.16301	1e-06
LINC00313	114038	1.1626	1.1626	1.01e-05
IFIT5	24138	-1.16232	1.16232	1e-06
ZNF699	374879	1.16192	1.16192	1e-06
FGFBP1	9982	-1.16164	1.16164	1e-06
URB2	9816	-1.16118	1.16118	1e-06
GPRC5A	9052	1.16028	1.16028	1e-06
THAP10	56906	-1.1602	1.1602	2.41e-05
PRADC1	84279	-1.15719	1.15719	1e-06
CNTN1	1272	1.15699	1.15699	1e-06
FANCI	55215	-1.15587	1.15587	1e-06
MRPL39	54148	-1.15584	1.15584	1e-06
IFITM10	402778	1.15468	1.15468	1e-06
KSR1	8844	-1.1544	1.1544	6.41e-05
PSEN2	5664	-1.15425	1.15425	1.97e-06
INSIG1	3638	-1.15418	1.15418	1e-06
ADCY3	109	-1.15306	1.15306	1e-06
ZNF596	169270	-1.15269	1.15269	0.000457271
SLC25A19	60386	-1.15249	1.15249	1e-06
MRPS9	64965	-1.15168	1.15168	1e-06
EBNA1BP2	10969	-1.15145	1.15145	1e-06
TMEM229B	161145	-1.1513	1.1513	1.58e-05
COL17A1	1308	1.15046	1.15046	1e-06
RASD2	23551	1.14929	1.14929	1e-06
ANLN	54443	-1.14895	1.14895	1e-06
RG9MTD1	54931	-1.14781	1.14781	1e-06
XRCC3	7517	-1.14721	1.14721	1e-06
BRIX1	55299	-1.14717	1.14717	1e-06
UBIAD1	29914	-1.14695	1.14695	1e-06
DSCAM	1826	-1.14688	1.14688	4.98e-05
SH2B3	10019	-1.14655	1.14655	1e-06
NCAPD2	9918	-1.14427	1.14427	1e-06
ABTB2	25841	1.14378	1.14378	1e-06
ADSL	158	-1.14364	1.14364	1e-06
FAM82A1	151393	-1.14158	1.14158	0.000401276
MITF	4286	-1.13996	1.13996	1e-06
MMEL1	79258	-1.13962	1.13962	1.5e-06
SORBS2	8470	-1.13906	1.13906	1.28e-05
SLC9A3R2	9351	-1.13904	1.13904	1e-06
ARHGAP42	143872	1.13886	1.13886	2.6e-06
MYLK3	91807	-1.13855	1.13855	0.000230977
PTPRM	5797	1.13758	1.13758	1e-06
MYL9	10398	-1.13745	1.13745	1e-06
ZEB1	6935	-1.13735	1.13735	1e-06
C19orf48	84798	-1.13719	1.13719	1e-06
ACACB	32	-1.13642	1.13642	8.88e-06
FGF1	2246	-1.13571	1.13571	1e-06
DCTPP1	79077	-1.1354	1.1354	1e-06
TPTEP1	387590	1.1351	1.1351	8.13e-06
PLLP	51090	-1.13492	1.13492	1e-06
ZNF460	10794	1.1348	1.1348	2.84e-05
KLF4	9314	1.1337	1.1337	1e-06
CCDC138	165055	-1.13292	1.13292	2.09e-05
PUS1	80324	-1.13249	1.13249	1e-06
C1QBP	708	-1.13214	1.13214	1e-06
POMZP3	22932	-1.13094	1.13094	1e-06
HMOX2	3163	-1.12972	1.12972	1e-06
HARBI1	283254	-1.12879	1.12879	6.96e-05
GLYCTK	132158	-1.12853	1.12853	3.04e-05
MON1A	84315	-1.12819	1.12819	1e-06
MAPK13	5603	-1.12716	1.12716	1e-06
CD274	29126	-1.12656	1.12656	1e-06
RASA2	5922	1.12649	1.12649	1e-06
C11orf9	745	-1.12582	1.12582	4.09e-06
CIRH1A	84916	-1.12536	1.12536	1e-06
TTC26	79989	-1.12469	1.12469	1e-06
CXCR7	57007	-1.12462	1.12462	1e-06
SUV39H2	79723	-1.12431	1.12431	1e-06
RASEF	158158	1.12372	1.12372	2.72e-05
HMGN2	3151	-1.12229	1.12229	1e-06
LIG1	3978	-1.12222	1.12222	1e-06
SESTD1	91404	1.12206	1.12206	1e-06
LMNB2	84823	-1.12188	1.12188	1e-06
ZNF382	84911	1.12173	1.12173	3.44e-05
CENPJ	55835	-1.12134	1.12134	1e-06
CCDC86	79080	-1.12132	1.12132	1e-06
ATP5S	27109	-1.12113	1.12113	6.45e-05
LNP1	348801	-1.11982	1.11982	0.000237175
KIAA1324	57535	1.11971	1.11971	0.000313924
KIF24	347240	-1.11846	1.11846	1e-06
ZNF480	147657	-1.11788	1.11788	1e-06
TTF2	8458	-1.11783	1.11783	1e-06
LPAR5	57121	-1.11672	1.11672	1e-06
RASSF9	9182	1.11666	1.11666	1e-06
FAM35A	54537	-1.11609	1.11609	1e-06
SLC25A33	84275	-1.11595	1.11595	2.57e-06
SLC6A8	6535	1.11572	1.11572	1e-06
SLC25A4	291	-1.1149	1.1149	1e-06
ANKDD1A	348094	-1.11469	1.11469	5.23e-05
RFFL	117584	1.11459	1.11459	1e-06
HOXA5	3202	1.11415	1.11415	2.36e-05
LIMD1	8994	-1.11302	1.11302	1e-06
RIN3	79890	-1.11215	1.11215	1e-06
LHX6	26468	1.10997	1.10997	0.000222067
KIAA1804	84451	-1.10844	1.10844	1e-06
ATAD2	29028	-1.10761	1.10761	1e-06
PNO1	56902	-1.10678	1.10678	1e-06
PRG4	23572	-1.10624	1.10624	2.62e-06
EXOSC2	23404	-1.10606	1.10606	1e-06
RNF26	79102	-1.10544	1.10544	1e-06
FAM166A	401565	-1.10524	1.10524	1e-06
TINAGL1	64129	1.10471	1.10471	1e-06
APLN	8862	1.10417	1.10417	1e-06
CCDC94	55702	-1.10361	1.10361	1e-06
DDX28	55794	-1.10341	1.10341	1e-06
FAM136A	84908	-1.10328	1.10328	1e-06
ME1	4199	-1.10312	1.10312	1e-06
DEK	7913	-1.10228	1.10228	1e-06
MPHOSPH9	10198	-1.1014	1.1014	1e-06
ZC3H12C	85463	1.10126	1.10126	1e-06
PANX2	56666	1.10073	1.10073	3.16e-05
RBL1	5933	-1.10034	1.10034	1e-06
ALDH1A3	220	-1.10024	1.10024	1e-06
DARS2	55157	-1.10021	1.10021	1e-06
C9orf95	54981	1.10021	1.10021	1e-06
PRIM2	5558	-1.09975	1.09975	1e-06
C14orf132	56967	1.09908	1.09908	1e-06
P2RX5	5026	-1.09885	1.09885	5.64e-06
RGS2	5997	1.09854	1.09854	1e-06
MORN1	79906	1.09823	1.09823	5.35e-05
PLEKHH1	57475	-1.09786	1.09786	2.79e-06
RGL1	23179	-1.09781	1.09781	0.000165787
PASK	23178	-1.09658	1.09658	1e-06
C3orf26	84319	-1.09632	1.09632	1e-06
RMI1	80010	-1.09434	1.09434	1e-06
IL18	3606	-1.09264	1.09264	1e-06
GALNT14	79623	-1.09178	1.09178	1e-06
TCN2	6948	1.09176	1.09176	2.99e-06
HINT2	84681	-1.09035	1.09035	1e-06
ITGB6	3694	1.09022	1.09022	1e-06
SLC22A23	63027	1.08794	1.08794	1e-06
SUSD2	56241	-1.08788	1.08788	1.63e-06
CORO7	79585	-1.08694	1.08694	0.000100864
ACSS2	55902	-1.08691	1.08691	1e-06
CLP1	10978	-1.08624	1.08624	1e-06
LOC257396	257396	-1.08506	1.08506	1.5e-06
SLC25A35	399512	-1.08443	1.08443	1e-06
CCDC51	79714	-1.08332	1.08332	1e-06
BLMH	642	-1.0822	1.0822	1e-06
WHAMMP3	339005	1.08199	1.08199	6.16e-05
AK7	122481	-1.08178	1.08178	0.000414548
AEN	64782	-1.08117	1.08117	1e-06
C9orf100	84904	-1.08041	1.08041	1e-06
DDX58	23586	-1.07993	1.07993	1e-06
BCAM	4059	1.07984	1.07984	1e-06
DAPK2	23604	1.07925	1.07925	1e-06
BACH2	60468	1.07921	1.07921	0.000686802
GSR	2936	-1.07834	1.07834	1e-06
RPS6KA2	6196	-1.07815	1.07815	1e-06
THTPA	79178	-1.07703	1.07703	1e-06
RBP1	5947	1.07621	1.07621	1e-06
FDPS	2224	-1.07527	1.07527	1e-06
PHEX	5251	1.07464	1.07464	9.9e-06
TRPV4	59341	1.07311	1.07311	1e-06
CAMK2N1	55450	1.07283	1.07283	1e-06
RAD51D	5892	-1.07283	1.07283	2.23e-05
ZNF684	127396	-1.0725	1.0725	0.000312357
PNRC1	10957	1.07248	1.07248	1e-06
PLBD2	196463	1.0722	1.0722	1e-06
ZNF454	285676	1.07212	1.07212	0.000588344
APOL2	23780	-1.07184	1.07184	1e-06
USP18	11274	-1.07162	1.07162	1e-06
DCLRE1B	64858	-1.0715	1.0715	1e-06
NFATC1	4772	-1.07145	1.07145	0.000482918
GOLGA7B	401647	1.07045	1.07045	1e-06
PSIP1	11168	-1.07033	1.07033	1e-06
ARHGEF4	50649	-1.07033	1.07033	1e-06
RANBP1	5902	-1.06983	1.06983	1e-06
PAQR6	79957	1.06975	1.06975	1e-06
PARP9	83666	-1.06934	1.06934	1e-06
G0S2	50486	-1.06824	1.06824	1e-06
MEX3B	84206	1.06613	1.06613	1e-06
AFG3L1P	172	-1.06612	1.06612	1e-06
CDYL2	124359	1.06575	1.06575	1e-06
ABHD3	171586	-1.06503	1.06503	1e-06
SFPQ	6421	-1.06489	1.06489	1e-06
LBR	3930	-1.06469	1.06469	1e-06
MRPL12	6182	-1.06403	1.06403	1e-06
ATRIP	84126	-1.06358	1.06358	1e-06
NACAD	23148	-1.06305	1.06305	1e-06
KLHL24	54800	1.06277	1.06277	1e-06
RUSC1-AS1	284618	-1.06251	1.06251	1e-06
SFRP1	6422	1.0625	1.0625	1e-06
NCOA5	57727	-1.06208	1.06208	1e-06
NRIP1	8204	1.06152	1.06152	1e-06
ADRB2	154	-1.06141	1.06141	1e-06
LMCD1	29995	-1.06097	1.06097	2.34e-06
PRODH	5625	1.06051	1.06051	1e-06
PLEKHH2	130271	1.06049	1.06049	1e-06
MAP3K15	389840	-1.06042	1.06042	1e-06
SHANK2	22941	1.06035	1.06035	1e-06
AOX1	316	1.06028	1.06028	1e-06
ZNF560	147741	1.05911	1.05911	0.000702619
MAOA	4128	1.05895	1.05895	1e-06
PGPEP1	54858	1.05806	1.05806	1e-06
CAMKMT	79823	-1.05787	1.05787	0.000129375
CPNE2	221184	-1.05662	1.05662	1e-06
DPH2	1802	-1.05606	1.05606	1e-06
GRIN3B	116444	1.05604	1.05604	1e-06
HYAL3	8372	1.05577	1.05577	1e-06
POLR1B	84172	-1.05576	1.05576	1e-06
TMEM138	51524	-1.05545	1.05545	1e-06
RICTOR	253260	1.05523	1.05523	1e-06
ARMC6	93436	-1.05476	1.05476	1e-06
ACPL2	92370	-1.05406	1.05406	8.36e-06
JPH1	56704	-1.05329	1.05329	1e-06
AFAP1	60312	1.05257	1.05257	1e-06
EIF4E3	317649	-1.05246	1.05246	1e-06
ZSCAN12P1	221584	-1.05226	1.05226	0.000185333
SRPX	8406	1.05159	1.05159	1e-06
GPRASP1	9737	-1.05144	1.05144	0.000133967
CYP3A5	1577	1.05082	1.05082	1e-06
LINC00152	112597	-1.05054	1.05054	2.4e-06
DGKH	160851	1.05044	1.05044	1e-06
SDHA	6389	-1.05026	1.05026	1e-06
DCAF4	26094	-1.05003	1.05003	1e-06
HAUS1	115106	-1.04999	1.04999	1e-06
RUVBL1	8607	-1.04983	1.04983	1e-06
DDX20	11218	-1.04744	1.04744	1e-06
C5orf4	10826	1.04616	1.04616	1.71e-05
AVEN	57099	-1.04468	1.04468	1e-06
TEFM	79736	-1.04438	1.04438	1.55e-06
STAT1	6772	-1.04422	1.04422	1e-06
HIRIP3	8479	-1.04414	1.04414	1e-06
ESRP2	80004	-1.04368	1.04368	1e-06
C9orf23	138716	-1.04339	1.04339	1e-06
MYLK-AS1	100506826	-1.04322	1.04322	0.000585783
FOXRED2	80020	-1.04294	1.04294	1e-06
IMP4	92856	-1.04123	1.04123	1e-06
ANKRD33B	651746	1.0411	1.0411	1.16e-05
FEZ1	9638	-1.04091	1.04091	1e-06
MRPL23	6150	-1.04049	1.04049	1e-06
PGAM5	192111	-1.03975	1.03975	1e-06
ACCN2	41	-1.03973	1.03973	1e-06
MMAB	326625	-1.03943	1.03943	1e-06
POLD2	5425	-1.03903	1.03903	1e-06
RPP38	10557	-1.03891	1.03891	1e-06
STMN1	3925	-1.03869	1.03869	1e-06
GEMIN4	50628	-1.03851	1.03851	1e-06
MOCS2	4338	-1.03816	1.03816	1e-06
EME1	146956	-1.03808	1.03808	1e-06
DNA2	1763	-1.03797	1.03797	2.13e-06
TTLL3	26140	1.0373	1.0373	0.000228049
PBXIP1	57326	1.03689	1.03689	1e-06
MAPK15	225689	1.03599	1.03599	1e-06
BOP1	23246	-1.03588	1.03588	1e-06
ZCCHC4	29063	-1.03559	1.03559	1e-06
RPP40	10799	-1.03532	1.03532	4.96e-05
CCT5	22948	-1.03506	1.03506	1e-06
MT1F	4494	1.03497	1.03497	0.000536138
PCGF6	84108	-1.03481	1.03481	1e-06
NRG2	9542	1.03426	1.03426	0.00098088
SPDYA	245711	-1.03285	1.03285	0.000121531
DAGLA	747	-1.03258	1.03258	0.00059998
PADI1	29943	-1.03236	1.03236	1e-06
ITGB7	3695	-1.03232	1.03232	2.08e-05
ZNF777	27153	-1.03063	1.03063	1e-06
BNIP3L	665	1.0302	1.0302	1e-06
ENTPD7	57089	1.02985	1.02985	1e-06
GALNT5	11227	1.02982	1.02982	1e-06
SULT2B1	6820	-1.02977	1.02977	9.01e-06
IFRD2	7866	-1.02966	1.02966	1e-06
FAM212A	389119	-1.02936	1.02936	1e-06
CTSB	1508	1.02931	1.02931	1e-06
MEIS3	56917	1.0293	1.0293	1e-06
XPA	7507	-1.02899	1.02899	3.25e-05
SOBP	55084	1.02821	1.02821	4.27e-06
NUFIP1	26747	-1.02796	1.02796	1e-06
FGFRL1	53834	1.02783	1.02783	1e-06
TMEM132A	54972	1.02755	1.02755	1e-06
THAP2	83591	1.02749	1.02749	1e-06
SNRPF	6636	-1.02715	1.02715	1e-06
ANKRD54	129138	-1.02706	1.02706	1e-06
OPN3	23596	1.02686	1.02686	1e-06
ZNF589	51385	-1.02644	1.02644	1e-06
SCAMP5	192683	-1.02624	1.02624	1e-06
TM4SF1	4071	1.02478	1.02478	1e-06
ACAT2	39	-1.02464	1.02464	1e-06
CYCS	54205	-1.02447	1.02447	1e-06
APIP	51074	-1.02425	1.02425	1.12e-06
STAG3L4	64940	-1.02385	1.02385	1e-06
AKNA	80709	-1.02315	1.02315	1e-06
EPGN	255324	1.02252	1.02252	1.83e-06
ZNF154	7710	1.0218	1.0218	0.000291584
IKZF2	22807	1.02153	1.02153	1e-06
GEMIN2	8487	-1.02145	1.02145	1e-06
ABHD15	116236	-1.02136	1.02136	1e-06
ADAMTS6	11174	-1.02124	1.02124	1e-06
AVPI1	60370	1.02098	1.02098	1e-06
FAM63A	55793	1.02093	1.02093	1e-06
CCDC122	160857	-1.02067	1.02067	0.000109378
DENND5B	160518	1.02058	1.02058	5.02e-06
PNPT1	87178	-1.02022	1.02022	1e-06
NOL6	65083	-1.0198	1.0198	1e-06
SCN2B	6327	1.01962	1.01962	0.000667494
FKBP9L	360132	1.01949	1.01949	3.66e-05
GCAT	23464	-1.01935	1.01935	1e-06
CLDN1	9076	-1.01907	1.01907	1e-06
TRIB3	57761	-1.01863	1.01863	1e-06
PGD	5226	-1.01819	1.01819	1e-06
FAM63B	54629	1.01746	1.01746	1e-06
NOP56	10528	-1.01708	1.01708	1e-06
SLC48A1	55652	-1.01637	1.01637	1e-06
PYCRL	65263	-1.01625	1.01625	1e-06
GEN1	348654	-1.0161	1.0161	1e-06
ECI1	1632	-1.01595	1.01595	1e-06
ATOX1	475	-1.01546	1.01546	1e-06
NPR3	4883	1.01492	1.01492	1e-06
CCDC42B	387885	-1.01483	1.01483	1e-06
ADRA1D	146	1.01481	1.01481	0.000137685
HSPE1	3336	-1.01478	1.01478	1e-06
ITGB2	3689	1.01472	1.01472	1.28e-06
RAD54B	25788	-1.01357	1.01357	1e-06
CISH	1154	-1.01348	1.01348	1e-06
OTUB2	78990	-1.01346	1.01346	1e-06
PRPS1	5631	-1.01327	1.01327	1e-06
EZH2	2146	-1.01243	1.01243	1e-06
IFIT2	3433	-1.01204	1.01204	8.95e-05
FJX1	24147	-1.01185	1.01185	1e-06
QPCT	25797	1.01165	1.01165	1e-06
CACYBP	27101	-1.01096	1.01096	1e-06
SDCCAG3	10807	-1.01069	1.01069	1e-06
ENTPD1	953	-1.01041	1.01041	1e-06
SASS6	163786	-1.01023	1.01023	1e-06
PLA2G7	7941	-1.00987	1.00987	0.000935255
TRMT61A	115708	-1.00922	1.00922	1e-06
FAM69B	138311	-1.00861	1.00861	5.71e-06
SCLT1	132320	-1.00836	1.00836	1e-06
TRAM2	9697	-1.00832	1.00832	1e-06
SOX7	83595	-1.00817	1.00817	1e-06
TPT1-AS1	100190939	1.00794	1.00794	1.31e-06
TMEM99	147184	-1.00789	1.00789	1e-06
ZNF841	284371	1.0075	1.0075	1e-06
PRTFDC1	56952	-1.00727	1.00727	0.000112529
SLC16A5	9121	-1.00566	1.00566	2.25e-05
LOC202181	202181	-1.00549	1.00549	1.5e-05
EFNA3	1944	1.00545	1.00545	1e-06
SAAL1	113174	-1.00528	1.00528	1e-06
MVK	4598	-1.00519	1.00519	1e-06
HMGB3	3149	-1.00475	1.00475	1e-06
DCXR	51181	-1.00469	1.00469	1e-06
SLMO1	10650	-1.00434	1.00434	2.11e-05
SLC9A5	6553	-1.00411	1.00411	5.59e-05
MAPK8IP3	23162	1.00298	1.00298	1e-06
BUD13	84811	-1.00249	1.00249	1e-06
HADH	3033	-1.00079	1.00079	1e-06
ODF2	4957	-1.00055	1.00055	1e-06
