# Supplementary material for: miRNA and lncRNA Expression Networks Modulate Cell Cycle and DNA Repair Inhibition in Senescent Prostate Cells
Source: Genes (Basel). 2022 Jan 24;13(2):208. doi: 10.3390/genes13020208 (PMC8872619; doi:10.3390/genes13020208)
Supplement: Supplementary file 1 [file genes-13-00208-s001.zip › supp/Table_S2_GO_PB_Prostate_Cells.xlsx]

## Sheet: Table_S2_GO analysis
Supplemental Table S2: Gene ontology enrichment analysis of differentially expressed genes from the comparison of proliferating and senescent PrECs. Gene Ontology (GO_ID) GO Biological Process, number of DE genes (countDE), GO Size (number of genes belonging to the GO term), percent of total number of genes affected (% Affected), adjusted p-value (pv_fdr).
go_Id	GO: Biological Process	countDE	GO Size	% Affected	pv_fdr
GO:0000280	nuclear division	81	254	0.319	2.81e-14
GO:1903047	mitotic cell cycle process	153	661	0.231	2.81e-14
GO:0022402	cell cycle process	199	967	0.206	1.2e-13
GO:0048285	organelle fission	84	281	0.299	1.43e-13
GO:0007049	cell cycle	248	1305	0.19	1.61e-13
GO:0000819	sister chromatid segregation	51	128	0.398	3.35e-13
GO:0000278	mitotic cell cycle	163	750	0.217	3.44e-13
GO:0007059	chromosome segregation	68	210	0.324	8.33e-13
GO:0098813	nuclear chromosome segregation	55	158	0.348	1.43e-11
GO:0051301	cell division	112	466	0.24	1.53e-11
GO:0000070	mitotic sister chromatid segregation	44	111	0.396	2.56e-11
GO:0140014	mitotic nuclear division	62	196	0.316	3.61e-11
GO:0006260	DNA replication	63	211	0.299	3.95e-10
GO:0044770	cell cycle phase transition	109	479	0.228	1.15e-09
GO:0044772	mitotic cell cycle phase transition	103	451	0.228	3.59e-09
GO:0006261	DNA-dependent DNA replication	40	110	0.364	6.53e-09
GO:0090068	positive regulation of cell cycle process	59	214	0.276	6.14e-08
GO:0031055	chromatin remodeling at centromere	17	26	0.654	6.69e-08
GO:0034508	centromere complex assembly	19	33	0.576	1.23e-07
GO:0051321	meiotic cell cycle	38	111	0.342	1.3e-07
GO:0044843	cell cycle G1/S phase transition	57	208	0.274	1.3e-07
GO:0140013	meiotic nuclear division	30	76	0.395	1.75e-07
GO:0051983	regulation of chromosome segregation	30	77	0.39	2.44e-07
GO:0030198	extracellular matrix organization	58	219	0.265	3.35e-07
GO:0050896	response to stimulus	673	4925	0.137	4.5e-07
GO:0030199	collagen fibril organization	17	29	0.586	5.06e-07
GO:0045787	positive regulation of cell cycle	68	279	0.244	5.06e-07
GO:0034080	CENP-A containing nucleosome assembly	15	23	0.652	5.26e-07
GO:0061641	CENP-A containing chromatin organization	15	23	0.652	5.26e-07
GO:0000082	G1/S transition of mitotic cell cycle	53	195	0.272	5.35e-07
GO:0071103	DNA conformation change	48	171	0.281	9.59e-07
GO:0051783	regulation of nuclear division	40	131	0.305	1.3554e-06
GO:1903046	meiotic cell cycle process	30	83	0.361	1.38735e-06
GO:0006323	DNA packaging	33	97	0.34	1.39379e-06
GO:0044786	cell cycle DNA replication	21	46	0.457	2.03031e-06
GO:0010564	regulation of cell cycle process	114	581	0.196	2.03031e-06
GO:0033045	regulation of sister chromatid segregation	24	59	0.407	2.74779e-06
GO:0043062	extracellular structure organization	60	245	0.245	2.74779e-06
GO:0043486	histone exchange	16	29	0.552	3.50113e-06
GO:0006336	DNA replication-independent nucleosome assembly	17	33	0.515	4.70166e-06
GO:0034724	DNA replication-independent nucleosome organization	17	33	0.515	4.70166e-06
GO:0044784	metaphase/anaphase transition of cell cycle	19	41	0.463	6.5021e-06
GO:0033260	nuclear DNA replication	18	38	0.474	9.49236e-06
GO:0007088	regulation of mitotic nuclear division	36	120	0.3	9.49236e-06
GO:0007051	spindle organization	38	132	0.288	1.33867e-05
GO:1902099	regulation of metaphase/anaphase transition of cell cycle	18	39	0.462	1.46671e-05
GO:0051726	regulation of cell cycle	152	873	0.174	2.22162e-05
GO:0007091	metaphase/anaphase transition of mitotic cell cycle	18	40	0.45	2.24896e-05
GO:0010965	regulation of mitotic sister chromatid separation	18	40	0.45	2.24896e-05
GO:1905818	regulation of chromosome separation	19	44	0.432	2.24896e-05
GO:0000226	microtubule cytoskeleton organization	76	360	0.211	2.36235e-05
GO:0051304	chromosome separation	21	53	0.396	2.78031e-05
GO:0006271	DNA strand elongation involved in DNA replication	7	7	1	4.54642e-05
GO:0051306	mitotic sister chromatid separation	18	42	0.429	4.87657e-05
GO:0030071	regulation of mitotic metaphase/anaphase transition	17	38	0.447	4.87657e-05
GO:0001525	angiogenesis	67	310	0.216	4.87657e-05
GO:0006259	DNA metabolic process	130	732	0.178	5.35467e-05
GO:0008283	cell proliferation	189	1160	0.163	6.37021e-05
GO:0051383	kinetochore organization	10	15	0.667	0.00011027
GO:1902850	microtubule cytoskeleton organization involved in mitosis	30	103	0.291	0.000174027
GO:0048514	blood vessel morphogenesis	73	365	0.2	0.000302846
GO:0007346	regulation of mitotic cell cycle	91	486	0.187	0.000336826
GO:0045931	positive regulation of mitotic cell cycle	31	112	0.277	0.000359642
GO:0045841	negative regulation of mitotic metaphase/anaphase transition	13	27	0.481	0.000359642
GO:1902100	negative regulation of metaphase/anaphase transition of cell cycle	13	27	0.481	0.000359642
GO:1905819	negative regulation of chromosome separation	13	27	0.481	0.000359642
GO:2000816	negative regulation of mitotic sister chromatid separation	13	27	0.481	0.000359642
GO:0060337	type I interferon signaling pathway	23	71	0.324	0.000360858
GO:0071357	cellular response to type I interferon	23	71	0.324	0.000360858
GO:0033047	regulation of mitotic sister chromatid segregation	18	49	0.367	0.00056224
GO:0008608	attachment of spindle microtubules to kinetochore	13	28	0.464	0.000565634
GO:0033046	negative regulation of sister chromatid segregation	14	32	0.438	0.000572142
GO:0051985	negative regulation of chromosome segregation	14	32	0.438	0.000572142
GO:0006275	regulation of DNA replication	24	79	0.304	0.000727222
GO:0006270	DNA replication initiation	12	25	0.48	0.000772699
GO:0007094	mitotic spindle assembly checkpoint	12	25	0.48	0.000772699
GO:0031577	spindle checkpoint	12	25	0.48	0.000772699
GO:0071173	spindle assembly checkpoint	12	25	0.48	0.000772699
GO:0071174	mitotic spindle checkpoint	12	25	0.48	0.000772699
GO:0051276	chromosome organization	135	811	0.166	0.00084336
GO:0031497	chromatin assembly	23	75	0.307	0.000861971
GO:0034340	response to type I interferon	23	75	0.307	0.000861971
GO:1901987	regulation of cell cycle phase transition	70	359	0.195	0.000909648
GO:0034501	protein localization to kinetochore	9	15	0.6	0.00095619
GO:0090329	regulation of DNA-dependent DNA replication	15	38	0.395	0.00102735
GO:1901989	positive regulation of cell cycle phase transition	22	71	0.31	0.00102735
GO:0045765	regulation of angiogenesis	41	177	0.232	0.00110786
GO:0010469	regulation of signaling receptor activity	46	208	0.221	0.00116018
GO:0033048	negative regulation of mitotic sister chromatid segregation	13	30	0.433	0.00116018
GO:0007052	mitotic spindle organization	25	87	0.287	0.00116018
GO:1901990	regulation of mitotic cell cycle phase transition	66	337	0.196	0.00132396
GO:0071459	protein localization to chromosome, centromeric region	10	19	0.526	0.00136715
GO:0036297	interstrand cross-link repair	15	39	0.385	0.00136715
GO:0000022	mitotic spindle elongation	6	7	0.857	0.00136715
GO:0006334	nucleosome assembly	20	63	0.317	0.00158967
GO:0032201	telomere maintenance via semi-conservative replication	11	23	0.478	0.00158967
GO:1901342	regulation of vasculature development	43	193	0.223	0.00165608
GO:0051310	metaphase plate congression	17	49	0.347	0.00173239
GO:0051256	mitotic spindle midzone assembly	5	5	1	0.00173239
GO:1900262	regulation of DNA-directed DNA polymerase activity	5	5	1	0.00173239
GO:1900264	positive regulation of DNA-directed DNA polymerase activity	5	5	1	0.00173239
GO:0001568	blood vessel development	78	422	0.185	0.00173239
GO:0009605	response to external stimulus	191	1246	0.153	0.00187153
GO:0022616	DNA strand elongation	8	13	0.615	0.00198888
GO:0045839	negative regulation of mitotic nuclear division	14	36	0.389	0.00198888
GO:0030261	chromosome condensation	10	20	0.5	0.00219743
GO:0007017	microtubule-based process	87	488	0.178	0.00232703
GO:0001944	vasculature development	80	442	0.181	0.00280015
GO:0007080	mitotic metaphase plate congression	14	37	0.378	0.00280015
GO:0051716	cellular response to stimulus	542	4091	0.132	0.0032128
GO:0065004	protein-DNA complex assembly	31	127	0.244	0.00332858
GO:0006950	response to stress	336	2400	0.14	0.003514
GO:0051784	negative regulation of nuclear division	14	38	0.368	0.0038383
GO:0072358	cardiovascular system development	80	447	0.179	0.00394554
GO:0051231	spindle elongation	6	8	0.75	0.00405092
GO:0000076	DNA replication checkpoint	7	11	0.636	0.00443145
GO:0006333	chromatin assembly or disassembly	25	95	0.263	0.00453087
GO:0042127	regulation of cell proliferation	148	942	0.157	0.0046184
GO:0050000	chromosome localization	18	58	0.31	0.0046184
GO:0051303	establishment of chromosome localization	18	58	0.31	0.0046184
GO:0045132	meiotic chromosome segregation	12	30	0.4	0.00477937
GO:0051785	positive regulation of nuclear division	15	44	0.341	0.00546439
GO:0035239	tube morphogenesis	90	524	0.172	0.00613828
GO:0021988	olfactory lobe development	8	15	0.533	0.00647742
GO:0031214	biomineral tissue development	22	81	0.272	0.00695685
GO:1901992	positive regulation of mitotic cell cycle phase transition	18	60	0.3	0.00695685
GO:0043044	ATP-dependent chromatin remodeling	16	50	0.32	0.00695685
GO:0000083	regulation of transcription involved in G1/S transition of mitotic cell cycle	10	23	0.435	0.00809426
GO:0032467	positive regulation of cytokinesis	10	23	0.435	0.00809426
GO:0050920	regulation of chemotaxis	25	99	0.253	0.00851879
GO:0051382	kinetochore assembly	7	12	0.583	0.00851879
GO:0061982	meiosis I cell cycle process	14	41	0.341	0.00851879
GO:0048646	anatomical structure formation involved in morphogenesis	106	646	0.164	0.00905865
GO:0060326	cell chemotaxis	31	135	0.23	0.00959045
GO:0051302	regulation of cell division	27	112	0.241	0.0101144
GO:0007062	sister chromatid cohesion	14	42	0.333	0.0111393
GO:0045578	negative regulation of B cell differentiation	4	4	1	0.0111393
GO:0031099	regeneration	27	113	0.239	0.0116406
GO:0008284	positive regulation of cell proliferation	87	515	0.169	0.0127125
GO:0035295	tube development	104	640	0.163	0.0141408
GO:0045740	positive regulation of DNA replication	11	29	0.379	0.0141408
GO:0090102	cochlea development	11	29	0.379	0.0141408
GO:0000724	double-strand break repair via homologous recombination	22	86	0.256	0.015727
GO:0003008	system process	124	790	0.157	0.0161756
GO:0030282	bone mineralization	17	59	0.288	0.0166179
GO:1904029	regulation of cyclin-dependent protein kinase activity	19	70	0.271	0.0170542
GO:0000075	cell cycle checkpoint	35	165	0.212	0.0171349
GO:0007127	meiosis I	13	39	0.333	0.0171349
GO:0035455	response to interferon-alpha	8	17	0.471	0.0171349
GO:0007155	cell adhesion	119	755	0.158	0.0171349
GO:0000725	recombinational repair	22	87	0.253	0.0175534
GO:0032501	multicellular organismal process	503	3834	0.131	0.0179663
GO:0150078	positive regulation of neuroinflammatory response	6	10	0.6	0.0183739
GO:0022610	biological adhesion	119	757	0.157	0.0187761
GO:0007093	mitotic cell cycle checkpoint	29	129	0.225	0.0190503
GO:0006067	ethanol metabolic process	5	7	0.714	0.0190503
GO:0035924	cellular response to vascular endothelial growth factor stimulus	12	35	0.343	0.0204637
GO:0007098	centrosome cycle	24	100	0.24	0.0213509
GO:0032465	regulation of cytokinesis	17	61	0.279	0.0232372
GO:0007143	female meiotic nuclear division	9	22	0.409	0.0239463
GO:0021772	olfactory bulb development	7	14	0.5	0.0239463
GO:0045766	positive regulation of angiogenesis	24	101	0.238	0.0242943
GO:0001709	cell fate determination	8	18	0.444	0.0246766
GO:0007140	male meiotic nuclear division	8	18	0.444	0.0246766
GO:0110111	negative regulation of animal organ morphogenesis	8	18	0.444	0.0246766
GO:2000241	regulation of reproductive process	18	67	0.269	0.0246766
GO:0002526	acute inflammatory response	17	62	0.274	0.0269337
GO:0071824	protein-DNA complex subunit organization	31	145	0.214	0.0281825
GO:0001501	skeletal system development	53	290	0.183	0.0281825
GO:0051225	spindle assembly	20	79	0.253	0.0281825
GO:0051052	regulation of DNA metabolic process	54	297	0.182	0.0281825
GO:0000079	regulation of cyclin-dependent protein serine/threonine kinase activity	18	68	0.265	0.0289526
GO:0006954	inflammatory response	62	353	0.176	0.0292495
GO:0072359	circulatory system development	104	657	0.158	0.0304662
GO:0038084	vascular endothelial growth factor signaling pathway	9	23	0.391	0.0324018
GO:0051984	positive regulation of chromosome segregation	9	23	0.391	0.0324018
GO:0006281	DNA repair	69	404	0.171	0.0326725
GO:0048565	digestive tract development	18	69	0.261	0.0338427
GO:0050900	leukocyte migration	42	219	0.192	0.0358972
GO:0045786	negative regulation of cell cycle	77	463	0.166	0.036144
GO:0016477	cell migration	126	826	0.153	0.0363881
GO:0034728	nucleosome organization	20	81	0.247	0.0368682
GO:0048546	digestive tract morphogenesis	10	28	0.357	0.0368682
GO:0006069	ethanol oxidation	4	5	0.8	0.0369038
GO:0007144	female meiosis I	4	5	0.8	0.0369038
GO:0000723	telomere maintenance	26	117	0.222	0.0372008
GO:0050678	regulation of epithelial cell proliferation	39	200	0.195	0.0372008
GO:0044839	cell cycle G2/M phase transition	42	220	0.191	0.0372008
GO:1904018	positive regulation of vasculature development	25	111	0.225	0.0372008
GO:0051054	positive regulation of DNA metabolic process	35	174	0.201	0.0372008
GO:0008015	blood circulation	46	247	0.186	0.0374266
GO:0051255	spindle midzone assembly	5	8	0.625	0.03765
GO:0006302	double-strand break repair	32	155	0.206	0.0378711
GO:0050673	epithelial cell proliferation	44	234	0.188	0.0385039
GO:0000086	G2/M transition of mitotic cell cycle	40	208	0.192	0.0407778
GO:2000573	positive regulation of DNA biosynthetic process	15	54	0.278	0.0413894
GO:0010463	mesenchymal cell proliferation	9	24	0.375	0.041587
GO:0009615	response to virus	42	222	0.189	0.0429996
GO:0055123	digestive system development	19	77	0.247	0.0453808
GO:0032200	telomere organization	26	119	0.218	0.0453808
GO:1902806	regulation of cell cycle G1/S phase transition	28	132	0.212	0.0483518
