# Supplementary material for: miRNA and lncRNA Expression Networks Modulate Cell Cycle and DNA Repair Inhibition in Senescent Prostate Cells
Source: Genes (Basel). 2022 Jan 24;13(2):208. doi: 10.3390/genes13020208 (PMC8872619; doi:10.3390/genes13020208)
Supplement: Supplementary file 1 [file genes-13-00208-s001.zip › supp/Table_S3_miRNA_DE_analysis_Results_Prostate_Cells.xlsx]

## Sheet: Table_S3
Supplemental Table S3: Differentially expressed miRNAs from the comparison of proliferating and senescent PrECs. Column tables are as follows - miRNA, log fold change (logFC), (average log2-expression for the miRNA across all samples (AveExpr), t (moderated t-statistic), raw (P.Value) and adjusted (adj.P.Val), B (log-odds that the miRNA is differentially expressed).
Symbol	logFC	AveExpr	t	P.Value	adj.P.Val	B
hsa-miR-199a-3p	4.78992	8.05287	55.99	4.45e-08	9.51e-06	9.84126
hsa-miR-199b-3p	4.78992	8.05287	55.99	4.45e-08	9.51e-06	9.84126
hsa-miR-199b-5p	4.54864	5.45514	37.495	3.17e-07	3.56e-05	7.92178
hsa-miR-143-3p	2.58709	10.2729	37.1191	3.33e-07	3.56e-05	7.8321
hsa-miR-3180	4.88244	2.81464	30.5301	8.66e-07	6.18e-05	6.85468
hsa-miR-3180-3p	4.88244	2.81464	30.5301	8.66e-07	6.18e-05	6.85468
hsa-miR-424-5p	2.07789	9.14207	27.9312	1.34e-06	8.18e-05	6.34463
hsa-miR-199a-5p	4.5274	5.09802	26.2715	1.8e-06	9.65e-05	6.21485
hsa-miR-424-3p	2.20043	7.42768	24.8149	2.38e-06	0.000113249	5.80314
hsa-miR-218-5p	2.74917	4.1602	18.7677	9.27e-06	0.000360525	4.52673
hsa-miR-941	1.29694	11.0073	20.4719	6.08e-06	0.000260044	4.49196
hsa-miR-145-3p	3.16001	1.95325	16.964	1.51e-05	0.000455223	4.09502
hsa-miR-196a-5p	2.68471	3.9343	16.5539	1.7e-05	0.000455223	3.87231
hsa-miR-145-5p	2.90876	3.4129	16.3204	1.82e-05	0.000456522	3.81159
hsa-miR-138-5p	1.1412	11.473	18.2083	1.07e-05	0.000382714	3.79343
hsa-miR-3065-5p	2.2007	3.46859	15.2539	2.53e-05	0.000514799	3.44947
hsa-miR-409-3p	1.65847	7.94948	16.1458	1.92e-05	0.000456522	3.3815
hsa-miR-503-3p	2.74666	1.74664	14.6518	3.07e-05	0.000546914	3.36092
hsa-miR-126-5p	1.55017	6.9095	15.6194	2.25e-05	0.000482179	3.2807
hsa-miR-7974	3.15625	3.80152	14.7035	3.02e-05	0.000546914	3.24231
hsa-miR-203a-3p	1.09176	11.7255	16.5725	1.69e-05	0.000455223	3.24008
hsa-miR-146b-5p	1.22388	9.25364	15.8439	2.1e-05	0.00047378	3.16388
hsa-miR-503-5p	2.5622	3.05849	13.2573	4.96e-05	0.000777257	2.7265
hsa-miR-654-3p	1.40418	7.95811	14.3106	3.44e-05	0.000588083	2.70162
hsa-miR-561-5p	2.00968	2.96312	13.1703	5.12e-05	0.000777257	2.70123
hsa-miR-335-3p	1.2073	8.63727	13.9969	3.82e-05	0.000629054	2.51159
hsa-miR-3176	2.19025	2.2054	12.5076	6.55e-05	0.000849883	2.50714
hsa-miR-410-3p	1.28969	6.71708	13.092	5.27e-05	0.000777257	2.30898
hsa-miR-889-3p	1.77956	5.28771	12.5292	6.5e-05	0.000849883	2.23329
hsa-miR-126-3p	1.69236	4.27367	12.0178	7.93e-05	0.000877456	2.12322
hsa-miR-138-1-3p	1.91069	4.60193	12.0893	7.71e-05	0.000877456	2.12241
hsa-miR-484	1.54982	5.31808	12.1896	7.41e-05	0.000877456	2.07697
hsa-miR-222-5p	1.30267	8.27744	12.8727	5.71e-05	0.000788384	2.07358
hsa-miR-128-3p	1.01895	8.78444	12.9147	5.62e-05	0.000788384	2.04415
hsa-miR-665	1.69315	3.72236	11.7608	8.79e-05	0.000895872	2.03528
hsa-miR-4521	1.53552	5.07673	11.9337	8.2e-05	0.000877456	1.99431
hsa-miR-873-5p	2.00968	2.11512	11.2783	0.000107309	0.00102062	1.96917
hsa-miR-431-5p	2.05321	3.98255	11.3647	0.000103485	0.00100663	1.83814
hsa-miR-128-1-5p	1.56874	3.82063	11.1366	0.000113948	0.00106022	1.73451
hsa-miR-1910-5p	1.70817	3.44596	10.9209	0.000125035	0.00109214	1.64334
hsa-miR-323a-3p	1.5066	3.62912	10.5341	0.000148325	0.00124477	1.43834
hsa-miR-331-3p	1.02389	7.1141	10.9444	0.000123765	0.00109214	1.27388
hsa-miR-3065-3p	1.78547	3.36449	10.0539	0.000184884	0.00133138	1.19962
hsa-miR-130b-5p	1.24658	5.25892	10.3152	0.0001638	0.00130911	1.16442
hsa-miR-370-3p	1.39907	4.12707	10.0337	0.000186641	0.00133138	1.15052
hsa-miR-381-3p	1.06761	8.9346	10.9287	0.000124611	0.00109214	1.0916
hsa-miR-140-3p	1.10057	6.7385	10.4406	0.000154711	0.00127339	1.04412
hsa-miR-708-3p	1.01786	6.5546	10.2363	0.000169847	0.00131704	0.951008
hsa-miR-493-3p	1.07188	5.87675	9.99697	0.000189899	0.00133241	0.896884
hsa-miR-99b-3p	1.19636	4.74405	9.41797	0.000251369	0.00170772	0.73736
hsa-miR-433-3p	1.52425	2.35783	8.9569	0.000317891	0.0019163	0.70675
hsa-miR-493-5p	1.06772	5.98053	9.66225	0.000222902	0.00153874	0.695155
hsa-miR-543	1.42301	4.08363	9.18172	0.000283124	0.00178633	0.670671
hsa-miR-485-3p	1.29604	4.79201	9.17699	0.000283809	0.00178633	0.589722
hsa-miR-363-3p	1.78511	2.00325	8.51627	0.000402017	0.00217802	0.490887
hsa-miR-3613-5p	1.76613	2.23647	8.52843	0.000399363	0.00217802	0.463007
hsa-miR-483-5p	1.56223	1.89139	8.44714	0.000417512	0.00220611	0.459031
hsa-miR-873-3p	1.56223	1.89139	8.44714	0.000417512	0.00220611	0.459031
hsa-miR-7-5p	1.20106	4.53088	8.78201	0.000348497	0.00201563	0.383783
hsa-miR-454-5p	1.43356	2.49362	8.41443	0.000425091	0.00221877	0.353403
hsa-miR-589-3p	1.24328	3.49748	8.59326	0.00038556	0.00214311	0.340173
hsa-miR-376b-3p	1.28564	2.89049	8.16859	0.000487622	0.00239888	0.135845
hsa-miR-758-3p	1.19361	4.59266	8.38616	0.000431774	0.0022265	0.126255
hsa-miR-1185-1-3p	1.32084	3.25223	8.18001	0.000484485	0.00239888	0.095032
hsa-miR-18a-3p	1.31652	3.35367	8.14502	0.000494174	0.00240348	0.0624443
hsa-miR-877-5p	1.14543	4.06039	8.05863	0.000519109	0.00249639	-0.0325287
hsa-miR-377-5p	1.12082	3.73449	7.95407	0.000551318	0.00251026	-0.0859479
hsa-miR-382-5p	1.1436	3.44766	7.86357	0.00058113	0.00259087	-0.13364
hsa-miR-337-3p	1.17055	3.62149	7.64092	0.000663041	0.00280657	-0.296661
hsa-miR-323b-3p	1.45822	2.65125	7.391	0.000771921	0.00303103	-0.359341
hsa-miR-7977	1.05729	4.17491	7.58465	0.000685872	0.00281159	-0.365832
hsa-miR-379-3p	1.25389	4.19945	7.57529	0.000689759	0.00281159	-0.374855
hsa-miR-369-3p	1.00023	4.9021	7.54863	0.000700977	0.00281843	-0.48161
hsa-miR-625-3p	1.09076	3.5737	7.25418	0.000840504	0.00327033	-0.570717
hsa-miR-296-3p	1.27846	2.7419	6.83722	0.00109897	0.00385117	-0.783125
hsa-miR-92a-1-5p	1.0315	3.55194	6.95653	0.0010164	0.00365562	-0.790803
hsa-miR-494-3p	1.31112	3.24793	6.82651	0.00110676	0.00385117	-0.865239
hsa-miR-146b-3p	1.37019	5.5286	7.13477	0.000906347	0.00346354	-0.883459
hsa-miR-18a-5p	1.33779	4.89861	6.96126	0.00101328	0.00365562	-0.912358
hsa-miR-188-5p	1.16343	3.67566	6.69878	0.00120496	0.00405701	-0.994665
hsa-miR-187-3p	1.16429	2.95074	6.56934	0.00131518	0.00420071	-1.02483
hsa-miR-409-5p	1.09536	4.2423	6.66543	0.00123227	0.00405701	-1.05623
hsa-miR-431-3p	1.32041	2.01275	6.25941	0.00163146	0.00484907	-1.12096
hsa-miR-203a-5p	1.07679	2.1341	6.06513	0.0018758	0.00542461	-1.30331
hsa-miR-942-5p	1.07679	2.1341	6.06513	0.0018758	0.00542461	-1.30331
hsa-miR-190a-5p	1.06813	4.12895	6.27704	0.00161121	0.00484907	-1.35799
hsa-miR-3200-3p	1.01622	2.285	5.83176	0.00222884	0.0060376	-1.52834
hsa-miR-93-3p	1.12062	3.73449	6.003	0.00196289	0.00556242	-1.56559
hsa-miR-26a-1-3p	1.10798	2.65664	5.7859	0.00230712	0.00617156	-1.62981
hsa-miR-1268a	1.39337	3.45884	5.56764	0.00272729	0.00698437	-1.93475
hsa-miR-29b-1-5p	1.046	4.11022	5.56071	0.00274204	0.00698437	-1.97623
hsa-miR-34c-3p	1.15611	2.80215	5.18098	0.00371521	0.00888329	-2.20627
hsa-miR-1268b	1.37035	2.60611	4.98726	0.00436581	0.00976281	-2.36003
hsa-miR-548f-3p	1.29364	3.40986	4.97809	0.00439976	0.00976281	-2.48612
hsa-miR-25-5p	1.18358	2.51438	4.09396	0.00978038	0.0175882	-3.27302
hsa-miR-548h-5p	1.3513	3.09153	3.62021	0.0157092	0.0258598	-3.91212
hsa-miR-455-3p	1.53523	5.93213	3.92522	0.0115337	0.0201486	-3.91369
