# Supplementary material for: miRNA and lncRNA Expression Networks Modulate Cell Cycle and DNA Repair Inhibition in Senescent Prostate Cells
Source: Genes (Basel). 2022 Jan 24;13(2):208. doi: 10.3390/genes13020208 (PMC8872619; doi:10.3390/genes13020208)
Supplement: Supplementary file 1 [file genes-13-00208-s001.zip › supp/Table_S4_MicroRNAimpact.xlsx]

## Sheet: Proliferative vs Senescent PrEC
Supplemental Table S4: MiRNA impact analysis of the 97 miRNAs DE between proliferating and senescent PrECs. The miRNAs, the number of predicted genes and the percentage of targets for the miRNA are indicated.
miRNA	Predicted_Genes_Found	Percentage_of_Targets
hsa-miR-335-3p	201	24.6929
hsa-miR-543	125	15.3563
hsa-miR-424-5p	101	12.4079
hsa-miR-548h-5p	99	12.1622
hsa-miR-493-5p	93	11.4251
hsa-miR-665	91	11.1794
hsa-miR-484	90	11.0565
hsa-miR-381-3p	87	10.688
hsa-miR-218-5p	81	9.95086
hsa-miR-7-5p	73	8.96806
hsa-miR-126-5p	70	8.59951
hsa-miR-369-3p	68	8.35381
hsa-miR-3065-5p	66	8.10811
hsa-miR-145-5p	54	6.63391
hsa-miR-29b-1-5p	54	6.63391
hsa-miR-130b-5p	53	6.51106
hsa-miR-7977	53	6.51106
hsa-miR-143-3p	51	6.26536
hsa-miR-93-3p	47	5.77396
hsa-miR-138-5p	46	5.65111
hsa-miR-1185-1-3p	45	5.52826
hsa-miR-455-3p	45	5.52826
hsa-miR-589-3p	44	5.40541
hsa-miR-196a-5p	42	5.15971
hsa-miR-140-3p	41	5.03686
hsa-miR-503-5p	41	5.03686
hsa-miR-296-3p	39	4.79115
hsa-miR-323a-3p	38	4.6683
hsa-miR-877-5p	38	4.6683
hsa-miR-18a-5p	37	4.54545
hsa-miR-363-3p	37	4.54545
hsa-miR-485-3p	35	4.29975
hsa-miR-377-5p	35	4.29975
hsa-miR-146b-5p	33	4.05405
hsa-miR-873-5p	32	3.9312
hsa-miR-199a-3p	31	3.80835
hsa-miR-331-3p	31	3.80835
hsa-miR-18a-3p	30	3.6855
hsa-miR-199b-3p	29	3.56265
hsa-miR-376b-3p	29	3.56265
hsa-miR-409-3p	29	3.56265
hsa-miR-654-3p	29	3.56265
hsa-miR-382-5p	29	3.56265
hsa-miR-379-3p	29	3.56265
hsa-miR-431-5p	27	3.31695
hsa-miR-3065-3p	26	3.1941
hsa-miR-758-3p	26	3.1941
hsa-miR-337-3p	25	3.07125
hsa-miR-708-3p	24	2.9484
hsa-miR-128-3p	24	2.9484
hsa-miR-199b-5p	23	2.82555
hsa-miR-199a-5p	22	2.7027
hsa-miR-146b-3p	22	2.7027
hsa-miR-188-5p	21	2.57985
hsa-miR-26a-1-3p	19	2.33415
hsa-miR-203a-3p	19	2.33415
hsa-miR-138-1-3p	18	2.2113
hsa-miR-92a-1-5p	17	2.08845
hsa-miR-3176	17	2.08845
hsa-miR-941	16	1.9656
hsa-miR-873-3p	16	1.9656
hsa-miR-483-5p	15	1.84275
hsa-miR-145-3p	15	1.84275
hsa-miR-222-5p	14	1.7199
hsa-miR-410-3p	14	1.7199
hsa-miR-548f-3p	13	1.59705
hsa-miR-3613-5p	12	1.4742
hsa-miR-25-5p	12	1.4742
hsa-miR-34c-3p	12	1.4742
hsa-miR-424-3p	12	1.4742
hsa-miR-3200-3p	12	1.4742
hsa-miR-409-5p	11	1.35135
hsa-miR-323b-3p	10	1.2285
hsa-miR-493-3p	10	1.2285
hsa-miR-561-5p	10	1.2285
hsa-miR-3180	9	1.10565
hsa-miR-4521	9	1.10565
hsa-miR-3180-3p	8	0.982801
hsa-miR-625-3p	8	0.982801
hsa-miR-99b-3p	8	0.982801
hsa-miR-370-3p	6	0.737101
hsa-miR-494-3p	6	0.737101
hsa-miR-433-3p	5	0.614251
hsa-miR-889-3p	5	0.614251
hsa-miR-942-5p	5	0.614251
hsa-miR-1268a	5	0.614251
hsa-miR-454-5p	4	0.4914
hsa-miR-1910-5p	4	0.4914
hsa-miR-126-3p	3	0.36855
hsa-miR-7974	3	0.36855
hsa-miR-503-3p	3	0.36855
hsa-miR-187-3p	2	0.2457
hsa-miR-190a-5p	2	0.2457
hsa-miR-128-1-5p	2	0.2457
hsa-miR-203a-5p	2	0.2457
hsa-miR-1268b	1	0.12285
