# Supplementary material for: miRNA and lncRNA Expression Networks Modulate Cell Cycle and DNA Repair Inhibition in Senescent Prostate Cells
Source: Genes (Basel). 2022 Jan 24;13(2):208. doi: 10.3390/genes13020208 (PMC8872619; doi:10.3390/genes13020208)
Supplement: Supplementary file 1 [file genes-13-00208-s001.zip › supp/Table_S5_DE_lncRNAs.xlsx]

## Sheet: Table_S5_DE_lncRNAs
Supplemental Table S5 DE analysis recognized 13 DE lncRNAs from the senescent PrECs. Column tables are as follows - Gene (Symbol), log fold change (logFC), (average log2- expression for the lncRNA across all samples (AveExpr), t (moderated t-statistic), raw (P.Value) and adjusted (adj.P.Val), B (log-odds that the lncRNA is differentially expressed)
Symbol	logFC	AveExpr	t	P.Value	adj.P.Val	B
BCYRN1	-1.30233	2.39798	-5.95324	2.7e-09	1.66e-08	10.4635
DGCR5	1.17196	2.72562	5.78531	7.42e-09	4.27e-08	9.42173
EMX2OS	-1.21892	1.03928	-4.12013	3.81e-05	0.000120792	1.54385
H19	-1.37335	4.8599	-10.6553	2.18e-26	5.41e-25	48.9709
HCP5	-1.42737	1.13881	-4.92702	8.46e-07	3.57e-06	5.13844
LINC00086/SMIM10L2A	2.12321	4.40141	14.9734	3.19e-50	2.05e-48	104.234
LINC00152	-1.05054	2.57738	-5.00966	5.53e-07	2.4e-06	5.28665
LINC00313	1.1626	1.86718	4.70219	2.6e-06	1.01e-05	3.94174
MYLK-AS1	-1.04322	1.275	-3.70668	0.00021096	0.000585783	-0.0986618
PSORS1C3	-2.01958	1.71735	-7.89966	3.05e-15	3.46e-14	23.9503
SERHL	-1.83674	1.50047	-6.85065	7.72e-12	6.36e-11	16.3054
SNHG5	-2.10953	4.0169	-13.7133	1.8e-42	8.23e-41	86.2455
TPT1-AS1	1.00794	2.86394	5.1343	2.88e-07	1.31e-06	5.85869
TPTEP1	1.1351	2.01803	4.75057	2.05e-06	8.13e-06	4.14044
