# Supplementary material for: miRNA and lncRNA Expression Networks Modulate Cell Cycle and DNA Repair Inhibition in Senescent Prostate Cells
Source: Genes (Basel). 2022 Jan 24;13(2):208. doi: 10.3390/genes13020208 (PMC8872619; doi:10.3390/genes13020208)
Supplement: Supplementary file 1 [file genes-13-00208-s001.zip › supp/Table_S6_lncRNAimpact.xlsx]

## Sheet: Table_S6_lncRNAimpact
Supplemental Table S6: lncRNA impact analysis of the 13 lncRNAs DE between proliferating and senescent PrECs. The lncRNAs, the number of predicted genes and the percentage of targets for the lncRNA are indicated.
lncRNA	Predicted_Genes_Found	Percentage_of_Targets
H19	135	28.125
DGCR5	131	27.2917
LINC00086/SMIM10L2A	128	26.6667
TPTEP1	114	23.75
BCYRN1	111	23.125
LINC00152	20	4.16667
EMX2OS	11	2.29167
SNHG5	8	1.66667
LINC00313	6	1.25
SERHL	6	1.25
MYLK-AS1	4	0.833333
PSORS1C3	2	0.416667
HCP5	1	0.208333
