# Supplementary material for: miRNA and lncRNA Expression Networks Modulate Cell Cycle and DNA Repair Inhibition in Senescent Prostate Cells
Source: Genes (Basel). 2022 Jan 24;13(2):208. doi: 10.3390/genes13020208 (PMC8872619; doi:10.3390/genes13020208)
Supplement: Supplementary file 1 [file genes-13-00208-s001.zip › supp/Table_S7_Reg_Network.xlsx]

## Sheet: Table_S7_Reg_Network
Supplemental Table S7 Regulatory Network. The (ncRNA) elements and gene targets are indicated.
Element	Target
hsa-miR-218-5p	MITF
hsa-miR-218-5p	HOXB3
hsa-miR-218-5p	KIF21B
hsa-miR-218-5p	PDGFRA
hsa-miR-218-5p	SFRP2
hsa-miR-218-5p	SHMT1
hsa-miR-218-5p	BCAT1
hsa-miR-218-5p	CENPO
hsa-miR-218-5p	COL1A1
hsa-miR-218-5p	DNAJA4
hsa-miR-218-5p	H2AFX
hsa-miR-218-5p	KCNIP3
hsa-miR-218-5p	LMNB1
hsa-miR-218-5p	NA
hsa-miR-218-5p	PDE8B
hsa-miR-218-5p	PHF19
hsa-miR-218-5p	PRIM2
hsa-miR-218-5p	RAB3B
hsa-miR-218-5p	SLC16A14
hsa-miR-218-5p	THTPA
hsa-miR-218-5p	VASH2
hsa-miR-218-5p	ADAM12
hsa-miR-218-5p	AFAP1L1
hsa-miR-218-5p	ASPM
hsa-miR-218-5p	BIRC5
hsa-miR-218-5p	BRCA1
hsa-miR-218-5p	CAMKK1
hsa-miR-218-5p	CARD11
hsa-miR-218-5p	CCDC150
hsa-miR-218-5p	CCNF
hsa-miR-218-5p	CDKN2C
hsa-miR-218-5p	DAGLA
hsa-miR-218-5p	DAPK1
hsa-miR-218-5p	DDX58
hsa-miR-218-5p	DDX60
hsa-miR-218-5p	DEK
hsa-miR-218-5p	DOK1
hsa-miR-218-5p	FADS1
hsa-miR-218-5p	FADS2
hsa-miR-218-5p	FANCI
hsa-miR-218-5p	FLNC
hsa-miR-218-5p	FOXRED1
hsa-miR-218-5p	GLIPR2
hsa-miR-218-5p	GLIS3
hsa-miR-218-5p	GPD1L
hsa-miR-218-5p	GREM1
hsa-miR-218-5p	HARBI1
hsa-miR-218-5p	HJURP
hsa-miR-218-5p	HMGB2
hsa-miR-218-5p	INSIG1
hsa-miR-218-5p	JPH1
hsa-miR-218-5p	KIAA1804
hsa-miR-218-5p	KIF15
hsa-miR-218-5p	KIF15
hsa-miR-218-5p	KSR1
hsa-miR-218-5p	LCORL
hsa-miR-218-5p	MGLL
hsa-miR-218-5p	MKI67
hsa-miR-218-5p	MSC
hsa-miR-218-5p	MYBL1
hsa-miR-218-5p	NFATC1
hsa-miR-218-5p	NLRC5
hsa-miR-218-5p	ODC1
hsa-miR-218-5p	OIP5
hsa-miR-218-5p	PHF17
hsa-miR-218-5p	PRIM2
hsa-miR-218-5p	PRTFDC1
hsa-miR-218-5p	RPS6KA2
hsa-miR-218-5p	SCAMP5
hsa-miR-218-5p	SFPQ
hsa-miR-218-5p	SLC25A35
hsa-miR-218-5p	SORBS1
hsa-miR-218-5p	STC2
hsa-miR-218-5p	SYNE1
hsa-miR-218-5p	TCF19
hsa-miR-218-5p	TCF19
hsa-miR-218-5p	TCF19
hsa-miR-218-5p	TCF19
hsa-miR-218-5p	TCF19
hsa-miR-218-5p	TCF19
hsa-miR-218-5p	TCF19
hsa-miR-218-5p	TCOF1
hsa-miR-218-5p	TMPO
hsa-miR-218-5p	TOP2A
hsa-miR-218-5p	TRIM59
hsa-miR-218-5p	TUB
hsa-miR-218-5p	UCHL1
hsa-miR-218-5p	WNT5A
hsa-miR-218-5p	ZDHHC2
hsa-miR-218-5p	ZWILCH
hsa-miR-335-3p	TOE1
hsa-miR-335-3p	CCDC138
hsa-miR-335-3p	CFL2
hsa-miR-335-3p	CRISPLD2
hsa-miR-335-3p	INSIG1
hsa-miR-335-3p	NCOA5
hsa-miR-335-3p	CYFIP2
hsa-miR-335-3p	EIF4E3
hsa-miR-335-3p	ENTPD1
hsa-miR-335-3p	GULP1
hsa-miR-335-3p	HMGN5
hsa-miR-335-3p	JPH1
hsa-miR-335-3p	LBR
hsa-miR-335-3p	MAMDC2
hsa-miR-335-3p	PAX8
hsa-miR-335-3p	RASGEF1A
hsa-miR-335-3p	TMEM56
hsa-miR-335-3p	VASH2
hsa-miR-335-3p	ABHD15
hsa-miR-335-3p	ADAMTS6
hsa-miR-335-3p	AHRR
hsa-miR-335-3p	AK7
hsa-miR-335-3p	BCAT1
hsa-miR-335-3p	BORA
hsa-miR-335-3p	C8orf4
hsa-miR-335-3p	CCDC18
hsa-miR-335-3p	CEP78
hsa-miR-335-3p	COL12A1
hsa-miR-335-3p	COL1A2
hsa-miR-335-3p	COL3A1
hsa-miR-335-3p	DHFR
hsa-miR-335-3p	DIAPH3
hsa-miR-335-3p	DNAJA4
hsa-miR-335-3p	E2F7
hsa-miR-335-3p	EME1
hsa-miR-335-3p	GLT8D2
hsa-miR-335-3p	GREM1
hsa-miR-335-3p	HOXD13
hsa-miR-335-3p	IFI44
hsa-miR-335-3p	IFI44L
hsa-miR-335-3p	ITGA1
hsa-miR-335-3p	KIAA1524
hsa-miR-335-3p	KIF11
hsa-miR-335-3p	KIF4A
hsa-miR-335-3p	LCORL
hsa-miR-335-3p	MSRB3
hsa-miR-335-3p	NMU
hsa-miR-335-3p	OLFM4
hsa-miR-335-3p	PARP9
hsa-miR-335-3p	PARPBP
hsa-miR-335-3p	PEG3
hsa-miR-335-3p	PEX5
hsa-miR-335-3p	PNO1
hsa-miR-335-3p	POLR3G
hsa-miR-335-3p	PRRX1
hsa-miR-335-3p	RAB3B
hsa-miR-335-3p	SCN9A
hsa-miR-335-3p	SGOL2
hsa-miR-335-3p	SPARC
hsa-miR-335-3p	SPINK5
hsa-miR-335-3p	STAMBPL1
hsa-miR-335-3p	SYNE1
hsa-miR-335-3p	THBS2
hsa-miR-335-3p	TMEM97
hsa-miR-335-3p	TNFSF15
hsa-miR-335-3p	UBE2T
hsa-miR-335-3p	USP13
hsa-miR-335-3p	WDR76
hsa-miR-335-3p	WHSC1
hsa-miR-335-3p	ZCCHC24
hsa-miR-335-3p	ZEB1
hsa-miR-335-3p	ZNF367
hsa-miR-335-3p	ABHD3
hsa-miR-335-3p	ACACB
hsa-miR-335-3p	ACPL2
hsa-miR-335-3p	ADAMTS4
hsa-miR-335-3p	ALDH1L2
hsa-miR-335-3p	AMACR
hsa-miR-335-3p	ANLN
hsa-miR-335-3p	APIP
hsa-miR-335-3p	ARHGEF4
hsa-miR-335-3p	ASNS
hsa-miR-335-3p	ATAD2
hsa-miR-335-3p	BLMH
hsa-miR-335-3p	BRCA1
hsa-miR-335-3p	C11orf82
hsa-miR-335-3p	C3orf14
hsa-miR-335-3p	C3orf33
hsa-miR-335-3p	C4orf19
hsa-miR-335-3p	C4orf21
hsa-miR-335-3p	CASC5
hsa-miR-335-3p	CCDC122
hsa-miR-335-3p	CCDC150
hsa-miR-335-3p	CCNA2
hsa-miR-335-3p	CDC6
hsa-miR-335-3p	CDCA2
hsa-miR-335-3p	CENPA
hsa-miR-335-3p	CENPE
hsa-miR-335-3p	CENPF
hsa-miR-335-3p	CENPK
hsa-miR-335-3p	CHPT1
hsa-miR-335-3p	COL5A1
hsa-miR-335-3p	CPM
hsa-miR-335-3p	CXCL14
hsa-miR-335-3p	CYP26B1
hsa-miR-335-3p	CYTH3
hsa-miR-335-3p	DARS2
hsa-miR-335-3p	DBF4
hsa-miR-335-3p	DDX60
hsa-miR-335-3p	DEPDC1B
hsa-miR-335-3p	DNMT3B
hsa-miR-335-3p	DSN1
hsa-miR-335-3p	DTL
hsa-miR-335-3p	EFCAB2
hsa-miR-335-3p	EPSTI1
hsa-miR-335-3p	ERAP2
hsa-miR-335-3p	ESCO2
hsa-miR-335-3p	EZH2
hsa-miR-335-3p	FADS1
hsa-miR-335-3p	FADS1
hsa-miR-335-3p	FAM101B
hsa-miR-335-3p	FAM111B
hsa-miR-335-3p	FANCI
hsa-miR-335-3p	FBN1
hsa-miR-335-3p	FTSJ2
hsa-miR-335-3p	GEN1
hsa-miR-335-3p	GINS2
hsa-miR-335-3p	GLIS3
hsa-miR-335-3p	GPNMB
hsa-miR-335-3p	GPRASP1
hsa-miR-335-3p	H2AFZ
hsa-miR-335-3p	HADH
hsa-miR-335-3p	HAUS1
hsa-miR-335-3p	HEXIM2
hsa-miR-335-3p	HMGB3
hsa-miR-335-3p	IFIT1
hsa-miR-335-3p	IGFBP5
hsa-miR-335-3p	KIAA0101
hsa-miR-335-3p	KIF14
hsa-miR-335-3p	KIF15
hsa-miR-335-3p	KIF20B
hsa-miR-335-3p	KSR1
hsa-miR-335-3p	LCP1
hsa-miR-335-3p	LENG1
hsa-miR-335-3p	LIMD1
hsa-miR-335-3p	LPAR5
hsa-miR-335-3p	LYPD6
hsa-miR-335-3p	MARS2
hsa-miR-335-3p	MASP1
hsa-miR-335-3p	MLF1IP
hsa-miR-335-3p	MOCS2
hsa-miR-335-3p	MPHOSPH9
hsa-miR-335-3p	MPP1
hsa-miR-335-3p	MSS51
hsa-miR-335-3p	MYLK3
hsa-miR-335-3p	NA
hsa-miR-335-3p	NASP
hsa-miR-335-3p	NEIL3
hsa-miR-335-3p	NEXN
hsa-miR-335-3p	NKD2
hsa-miR-335-3p	NRARP
hsa-miR-335-3p	NTNG1
hsa-miR-335-3p	NUF2
hsa-miR-335-3p	PCDH18
hsa-miR-335-3p	PDE8B
hsa-miR-335-3p	PDGFRA
hsa-miR-335-3p	PID1
hsa-miR-335-3p	POLR1B
hsa-miR-335-3p	PRG4
hsa-miR-335-3p	PRIM1
hsa-miR-335-3p	PTPLAD2
hsa-miR-335-3p	RAD51AP1
hsa-miR-335-3p	RAD51C
hsa-miR-335-3p	RAD54B
hsa-miR-335-3p	RBL1
hsa-miR-335-3p	RFC2
hsa-miR-335-3p	RFC5
hsa-miR-335-3p	RGL1
hsa-miR-335-3p	RNF144A
hsa-miR-335-3p	SARS2
hsa-miR-335-3p	SEMA7A
hsa-miR-335-3p	SHISA2
hsa-miR-335-3p	SHMT1
hsa-miR-335-3p	SKA3
hsa-miR-335-3p	SLFN13
hsa-miR-335-3p	SNHG5
hsa-miR-335-3p	SNHG5
hsa-miR-335-3p	SPHK1
hsa-miR-335-3p	SRGN
hsa-miR-335-3p	STAT1
hsa-miR-335-3p	SULF1
hsa-miR-335-3p	TEX30
hsa-miR-335-3p	TMPRSS11D
hsa-miR-335-3p	TOP2A
hsa-miR-335-3p	TRIM59
hsa-miR-335-3p	TSEN2
hsa-miR-335-3p	TTC26
hsa-miR-335-3p	TTF2
hsa-miR-335-3p	UACA
hsa-miR-335-3p	XPA
hsa-miR-335-3p	ZDHHC2
hsa-miR-335-3p	ZEB1
hsa-miR-335-3p	ZNF331
hsa-miR-335-3p	ZNF480
hsa-miR-335-3p	ZNF789
hsa-miR-381-3p	SFRP2
hsa-miR-381-3p	EML1
hsa-miR-381-3p	JPH1
hsa-miR-381-3p	KIF11
hsa-miR-381-3p	LCORL
hsa-miR-381-3p	MITF
hsa-miR-381-3p	MPHOSPH9
hsa-miR-381-3p	PSIP1
hsa-miR-381-3p	UBE2C
hsa-miR-381-3p	VASH2
hsa-miR-381-3p	WNT5A
hsa-miR-381-3p	AKNA
hsa-miR-381-3p	ALDH1L2
hsa-miR-381-3p	ATAD5
hsa-miR-381-3p	CCNA2
hsa-miR-381-3p	CLDN1
hsa-miR-381-3p	COL12A1
hsa-miR-381-3p	COL1A2
hsa-miR-381-3p	COL3A1
hsa-miR-381-3p	CPNE2
hsa-miR-381-3p	DEK
hsa-miR-381-3p	DLL1
hsa-miR-381-3p	E2F8
hsa-miR-381-3p	EXO1
hsa-miR-381-3p	GAS1
hsa-miR-381-3p	HMGB2
hsa-miR-381-3p	IL15RA
hsa-miR-381-3p	INSIG1
hsa-miR-381-3p	KCNE4
hsa-miR-381-3p	MSRB3
hsa-miR-381-3p	NA
hsa-miR-381-3p	RASGEF1A
hsa-miR-381-3p	RNF144A
hsa-miR-381-3p	SLC16A14
hsa-miR-381-3p	SLC34A2
hsa-miR-381-3p	SLC6A14
hsa-miR-381-3p	SMOC1
hsa-miR-381-3p	SORBS1
hsa-miR-381-3p	ADRB2
hsa-miR-381-3p	ASF1B
hsa-miR-381-3p	AURKB
hsa-miR-381-3p	BCAT1
hsa-miR-381-3p	C1QBP
hsa-miR-381-3p	CCDC138
hsa-miR-381-3p	CCNE2
hsa-miR-381-3p	CDH11
hsa-miR-381-3p	CLSPN
hsa-miR-381-3p	CRISPLD2
hsa-miR-381-3p	DAGLA
hsa-miR-381-3p	DNAJA4
hsa-miR-381-3p	E2F2
hsa-miR-381-3p	E2F7
hsa-miR-381-3p	EPB41L3
hsa-miR-381-3p	FAM105A
hsa-miR-381-3p	FBXO5
hsa-miR-381-3p	FGF1
hsa-miR-381-3p	FJX1
hsa-miR-381-3p	GAD1
hsa-miR-381-3p	GREM1
hsa-miR-381-3p	GREM1
hsa-miR-381-3p	GREM1
hsa-miR-381-3p	GUCY1B3
hsa-miR-381-3p	GULP1
hsa-miR-381-3p	HELLS
hsa-miR-381-3p	HMGN2
hsa-miR-381-3p	HMGN2
hsa-miR-381-3p	KIF14
hsa-miR-381-3p	KIF18A
hsa-miR-381-3p	KIF20B
hsa-miR-381-3p	KIF23
hsa-miR-381-3p	MMAB
hsa-miR-381-3p	MYBL1
hsa-miR-381-3p	NASP
hsa-miR-381-3p	PASK
hsa-miR-381-3p	PLEKHH1
hsa-miR-381-3p	PODXL
hsa-miR-381-3p	POLA2
hsa-miR-381-3p	SCLT1
hsa-miR-381-3p	SFPQ
hsa-miR-381-3p	SFPQ
hsa-miR-381-3p	SGOL1
hsa-miR-381-3p	SGOL2
hsa-miR-381-3p	SH2B3
hsa-miR-381-3p	SHISA2
hsa-miR-381-3p	SLC25A4
hsa-miR-381-3p	SLIT2
hsa-miR-381-3p	STC2
hsa-miR-381-3p	SUV39H2
hsa-miR-381-3p	TEX30
hsa-miR-381-3p	TMEM56
hsa-miR-381-3p	TTF2
hsa-miR-381-3p	ZDHHC2
hsa-miR-424-5p	PHF19
hsa-miR-424-5p	COL12A1
hsa-miR-424-5p	CYP26B1
hsa-miR-424-5p	KIF23
hsa-miR-424-5p	ADRB2
hsa-miR-424-5p	E2F7
hsa-miR-424-5p	GPR63
hsa-miR-424-5p	CDC25A
hsa-miR-424-5p	CHAC1
hsa-miR-424-5p	CLSPN
hsa-miR-424-5p	G0S2
hsa-miR-424-5p	ISLR
hsa-miR-424-5p	MYBL1
hsa-miR-424-5p	ATRIP
hsa-miR-424-5p	AVEN
hsa-miR-424-5p	CCNF
hsa-miR-424-5p	CDC25B
hsa-miR-424-5p	CDK1
hsa-miR-424-5p	CEP55
hsa-miR-424-5p	CHPT1
hsa-miR-424-5p	DAGLA
hsa-miR-424-5p	DLL1
hsa-miR-424-5p	ENTPD1
hsa-miR-424-5p	ESRP2
hsa-miR-424-5p	GLS2
hsa-miR-424-5p	GYLTL1B
hsa-miR-424-5p	JPH1
hsa-miR-424-5p	KSR1
hsa-miR-424-5p	LAMP3
hsa-miR-424-5p	LCORL
hsa-miR-424-5p	MYLK3
hsa-miR-424-5p	NA
hsa-miR-424-5p	NRARP
hsa-miR-424-5p	PID1
hsa-miR-424-5p	PSAT1
hsa-miR-424-5p	SLC25A35
hsa-miR-424-5p	SLIT2
hsa-miR-424-5p	WNT7A
hsa-miR-424-5p	ADAMTS12
hsa-miR-424-5p	ADAMTS6
hsa-miR-424-5p	ANLN
hsa-miR-424-5p	ATAD5
hsa-miR-424-5p	ATP10A
hsa-miR-424-5p	BIN1
hsa-miR-424-5p	C4orf19
hsa-miR-424-5p	C8orf4
hsa-miR-424-5p	CCDC42B
hsa-miR-424-5p	CCNE2
hsa-miR-424-5p	CNIH3
hsa-miR-424-5p	CSMD2
hsa-miR-424-5p	CST6
hsa-miR-424-5p	CYGB
hsa-miR-424-5p	DAPK1
hsa-miR-424-5p	DDX11
hsa-miR-424-5p	DEPDC1B
hsa-miR-424-5p	ENTPD1
hsa-miR-424-5p	ESPL1
hsa-miR-424-5p	FADS1
hsa-miR-424-5p	FADS1
hsa-miR-424-5p	FAM151A
hsa-miR-424-5p	FGFR4
hsa-miR-424-5p	FOXRED1
hsa-miR-424-5p	GPR124
hsa-miR-424-5p	GREB1L
hsa-miR-424-5p	HADH
hsa-miR-424-5p	HERC6
hsa-miR-424-5p	HEYL
hsa-miR-424-5p	HMBS
hsa-miR-424-5p	HSD3B7
hsa-miR-424-5p	IFRD2
hsa-miR-424-5p	KIAA1524
hsa-miR-424-5p	KIF18B
hsa-miR-424-5p	KIF21B
hsa-miR-424-5p	LRRC20
hsa-miR-424-5p	ODC1
hsa-miR-424-5p	PDGFRA
hsa-miR-424-5p	PEX5
hsa-miR-424-5p	PHF17
hsa-miR-424-5p	PLEKHH1
hsa-miR-424-5p	POLQ
hsa-miR-424-5p	POMZP3
hsa-miR-424-5p	RACGAP1
hsa-miR-424-5p	RAD51C
hsa-miR-424-5p	RASGEF1A
hsa-miR-424-5p	RHOD
hsa-miR-424-5p	RNF144A
hsa-miR-424-5p	SCLT1
hsa-miR-424-5p	SEMA7A
hsa-miR-424-5p	SLC29A1
hsa-miR-424-5p	SLC6A9
hsa-miR-424-5p	SLC9A5
hsa-miR-424-5p	SPARC
hsa-miR-424-5p	STAG3L4
hsa-miR-424-5p	STAMBPL1
hsa-miR-424-5p	SYNE1
hsa-miR-424-5p	TFAP4
hsa-miR-424-5p	TMEM39B
hsa-miR-424-5p	TMEM45B
hsa-miR-424-5p	TMEM97
hsa-miR-424-5p	TRIM59
hsa-miR-424-5p	TSEN2
hsa-miR-424-5p	WDR62
hsa-miR-424-5p	WHSC1
hsa-miR-424-5p	ZNF367
hsa-miR-484	FGF1
hsa-miR-484	CECR5
hsa-miR-484	FAM46B
hsa-miR-484	NA
hsa-miR-484	NASP
hsa-miR-484	SORBS1
hsa-miR-484	SORBS2
hsa-miR-484	XKR9
hsa-miR-484	ABHD3
hsa-miR-484	ADAM33
hsa-miR-484	ADAMTS4
hsa-miR-484	ADAMTS6
hsa-miR-484	AIFM1
hsa-miR-484	AKAP7
hsa-miR-484	ANKRD54
hsa-miR-484	APCDD1L
hsa-miR-484	ARMC6
hsa-miR-484	ATHL1
hsa-miR-484	BIRC5
hsa-miR-484	BLMH
hsa-miR-484	BRCA1
hsa-miR-484	C1QBP
hsa-miR-484	CCDC94
hsa-miR-484	CCNF
hsa-miR-484	CDC25A
hsa-miR-484	CHTF18
hsa-miR-484	DCLRE1B
hsa-miR-484	DDX28
hsa-miR-484	DOK7
hsa-miR-484	ESPL1
hsa-miR-484	EXOSC2
hsa-miR-484	EZH2
hsa-miR-484	FGFR4
hsa-miR-484	GAD1
hsa-miR-484	GEMIN4
hsa-miR-484	GPATCH4
hsa-miR-484	GPR63
hsa-miR-484	GREB1L
hsa-miR-484	GTSE1
hsa-miR-484	H2AFX
hsa-miR-484	INCENP
hsa-miR-484	KIAA0101
hsa-miR-484	KIF21B
hsa-miR-484	KIF7
hsa-miR-484	KRT13
hsa-miR-484	LBR
hsa-miR-484	LMNB1
hsa-miR-484	LRRC20
hsa-miR-484	MCM5
hsa-miR-484	MCM7
hsa-miR-484	MKI67
hsa-miR-484	NCAPD2
hsa-miR-484	NCAPH
hsa-miR-484	NOP56
hsa-miR-484	ORC6
hsa-miR-484	PAX8
hsa-miR-484	PGD
hsa-miR-484	PNPT1
hsa-miR-484	POLA2
hsa-miR-484	POLR3K
hsa-miR-484	PRADC1
hsa-miR-484	PRG4
hsa-miR-484	PRPS1
hsa-miR-484	RACGAP1
hsa-miR-484	RAPGEF3
hsa-miR-484	RASGEF1A
hsa-miR-484	RFC5
hsa-miR-484	RRS1
hsa-miR-484	S100P
hsa-miR-484	SLC17A9
hsa-miR-484	SLC19A1
hsa-miR-484	SLC1A4
hsa-miR-484	SLCO4A1
hsa-miR-484	SMC4
hsa-miR-484	SPHK1
hsa-miR-484	SPOCD1
hsa-miR-484	ST6GALNAC1
hsa-miR-484	STMN1
hsa-miR-484	TBX1
hsa-miR-484	TCF19
hsa-miR-484	TCF19
hsa-miR-484	TCF19
hsa-miR-484	TCF19
hsa-miR-484	TCF19
hsa-miR-484	TCF19
hsa-miR-484	TCF19
hsa-miR-484	TCOF1
hsa-miR-484	TIMELESS
hsa-miR-484	TIPIN
hsa-miR-484	TNFAIP8L1
hsa-miR-484	TRAIP
hsa-miR-484	TROAP
hsa-miR-484	TUBA1B
hsa-miR-484	TYMS
hsa-miR-484	UBE2S
hsa-miR-484	WNT7A
hsa-miR-484	ZC3HC1
hsa-miR-493-5p	CKS2
hsa-miR-493-5p	CDH11
hsa-miR-493-5p	AK5
hsa-miR-493-5p	ATAD2
hsa-miR-493-5p	DLL1
hsa-miR-493-5p	GAD1
hsa-miR-493-5p	GAS1
hsa-miR-493-5p	GATA2
hsa-miR-493-5p	KIF18A
hsa-miR-493-5p	WNT5A
hsa-miR-493-5p	ARHGAP11A
hsa-miR-493-5p	ATAD5
hsa-miR-493-5p	COQ3
hsa-miR-493-5p	ESRP2
hsa-miR-493-5p	GEMIN2
hsa-miR-493-5p	HOPX
hsa-miR-493-5p	HSPA12A
hsa-miR-493-5p	JPH1
hsa-miR-493-5p	KIF11
hsa-miR-493-5p	KIF24
hsa-miR-493-5p	LMNB2
hsa-miR-493-5p	MPP1
hsa-miR-493-5p	NA
hsa-miR-493-5p	PCDH18
hsa-miR-493-5p	PDGFRA
hsa-miR-493-5p	PHF17
hsa-miR-493-5p	PRADC1
hsa-miR-493-5p	SH2B3
hsa-miR-493-5p	SORBS2
hsa-miR-493-5p	SYNE1
hsa-miR-493-5p	VASH2
hsa-miR-493-5p	ABHD3
hsa-miR-493-5p	ADAMTS6
hsa-miR-493-5p	ALDH1L2
hsa-miR-493-5p	BDH1
hsa-miR-493-5p	BDH1
hsa-miR-493-5p	C1QBP
hsa-miR-493-5p	C4orf46
hsa-miR-493-5p	CCNA2
hsa-miR-493-5p	CDC6
hsa-miR-493-5p	CDCA2
hsa-miR-493-5p	CDKN3
hsa-miR-493-5p	CENPA
hsa-miR-493-5p	CENPJ
hsa-miR-493-5p	COL5A1
hsa-miR-493-5p	CRISPLD2
hsa-miR-493-5p	CYFIP2
hsa-miR-493-5p	CYTH3
hsa-miR-493-5p	DEPDC1
hsa-miR-493-5p	DSCAM
hsa-miR-493-5p	E2F8
hsa-miR-493-5p	EMILIN2
hsa-miR-493-5p	EPB41L3
hsa-miR-493-5p	EPSTI1
hsa-miR-493-5p	FADS1
hsa-miR-493-5p	FADS1
hsa-miR-493-5p	FAM216A
hsa-miR-493-5p	FAM64A
hsa-miR-493-5p	FANCA
hsa-miR-493-5p	FBLN2
hsa-miR-493-5p	FBN1
hsa-miR-493-5p	GINS3
hsa-miR-493-5p	GPNMB
hsa-miR-493-5p	HELLS
hsa-miR-493-5p	HIRIP3
hsa-miR-493-5p	HMGN2
hsa-miR-493-5p	HMGN2
hsa-miR-493-5p	IFIT2
hsa-miR-493-5p	IL12RB2
hsa-miR-493-5p	ITGA1
hsa-miR-493-5p	KCNIP3
hsa-miR-493-5p	KIF23
hsa-miR-493-5p	MITF
hsa-miR-493-5p	MRPL39
hsa-miR-493-5p	MYBL1
hsa-miR-493-5p	NAAA
hsa-miR-493-5p	NCAPH
hsa-miR-493-5p	NDC80
hsa-miR-493-5p	NFATC1
hsa-miR-493-5p	ODC1
hsa-miR-493-5p	PCK2
hsa-miR-493-5p	PSMG4
hsa-miR-493-5p	RAD51AP1
hsa-miR-493-5p	RAD51C
hsa-miR-493-5p	RFC5
hsa-miR-493-5p	RPS6KA2
hsa-miR-493-5p	SCAMP5
hsa-miR-493-5p	SCLT1
hsa-miR-493-5p	SFPQ
hsa-miR-493-5p	SFPQ
hsa-miR-493-5p	STAG3L4
hsa-miR-493-5p	SUV39H1
hsa-miR-493-5p	TBX2
hsa-miR-493-5p	TMPO
hsa-miR-493-5p	TUB
hsa-miR-493-5p	ZEB1
hsa-miR-493-5p	ZEB1
hsa-miR-493-5p	ZNF367
hsa-miR-493-5p	RUVBL1
hsa-miR-493-5p	SCLT1
hsa-miR-543	AKAP7
hsa-miR-543	COL1A2
hsa-miR-543	HSPA12A
hsa-miR-543	PLA2G4A
hsa-miR-543	ZNF367
hsa-miR-543	ADAM12
hsa-miR-543	ARHGAP11A
hsa-miR-543	CALB1
hsa-miR-543	CDK1
hsa-miR-543	COL15A1
hsa-miR-543	COL5A1
hsa-miR-543	CYP26B1
hsa-miR-543	E2F7
hsa-miR-543	EIF4E3
hsa-miR-543	GPR124
hsa-miR-543	GREM1
hsa-miR-543	GUCY1B3
hsa-miR-543	HMGB2
hsa-miR-543	LCORL
hsa-miR-543	LCP1
hsa-miR-543	LYPD6
hsa-miR-543	MYBL1
hsa-miR-543	NUFIP1
hsa-miR-543	PDE8B
hsa-miR-543	POLR3G
hsa-miR-543	PSIP1
hsa-miR-543	SCN9A
hsa-miR-543	STMN2
hsa-miR-543	TMPO
hsa-miR-543	VASH2
hsa-miR-543	ZEB1
hsa-miR-543	ZEB1
hsa-miR-543	ALDH1B1
hsa-miR-543	ATAD2
hsa-miR-543	ATP10A
hsa-miR-543	BCAT1
hsa-miR-543	BRCA1
hsa-miR-543	BUB1
hsa-miR-543	C2CD2
hsa-miR-543	C3orf14
hsa-miR-543	C4orf21
hsa-miR-543	C4orf46
hsa-miR-543	CCBE1
hsa-miR-543	CDC7
hsa-miR-543	CENPE
hsa-miR-543	CENPL
hsa-miR-543	CENPO
hsa-miR-543	CIT
hsa-miR-543	CIT
hsa-miR-543	COL12A1
hsa-miR-543	COL6A3
hsa-miR-543	CRISPLD2
hsa-miR-543	DDX58
hsa-miR-543	DLGAP5
hsa-miR-543	DNAJA4
hsa-miR-543	EPSTI1
hsa-miR-543	ESCO2
hsa-miR-543	EXOSC2
hsa-miR-543	FANCM
hsa-miR-543	FBN1
hsa-miR-543	FGF1
hsa-miR-543	GLIPR2
hsa-miR-543	GLIS3
hsa-miR-543	GTSE1
hsa-miR-543	GUCY1A3
hsa-miR-543	HDHD1
hsa-miR-543	HMGB3
hsa-miR-543	HMGN5
hsa-miR-543	HOXB4
hsa-miR-543	HOXB9
hsa-miR-543	IFI44L
hsa-miR-543	IFIT2
hsa-miR-543	IL13RA2
hsa-miR-543	IL20RA
hsa-miR-543	INCENP
hsa-miR-543	JPH1
hsa-miR-543	KBTBD8
hsa-miR-543	KIAA1804
hsa-miR-543	KIF20B
hsa-miR-543	KSR1
hsa-miR-543	LTV1
hsa-miR-543	LUM
hsa-miR-543	MACC1
hsa-miR-543	MAMDC2
hsa-miR-543	MITF
hsa-miR-543	MOCS2
hsa-miR-543	MYLIP
hsa-miR-543	MYO3B
hsa-miR-543	NA
hsa-miR-543	NAT1
hsa-miR-543	NCAPD2
hsa-miR-543	NEIL3
hsa-miR-543	NTNG1
hsa-miR-543	PADI1
hsa-miR-543	PCOLCE
hsa-miR-543	PEG3
hsa-miR-543	PEX5
hsa-miR-543	PID1
hsa-miR-543	PLXND1
hsa-miR-543	PODXL
hsa-miR-543	POLR1B
hsa-miR-543	POSTN
hsa-miR-543	PRG4
hsa-miR-543	PROCR
hsa-miR-543	PRR11
hsa-miR-543	RAB3B
hsa-miR-543	RACGAP1
hsa-miR-543	RAD51
hsa-miR-543	RAD51C
hsa-miR-543	RFC3
hsa-miR-543	RGL1
hsa-miR-543	RGMB
hsa-miR-543	RRS1
hsa-miR-543	SCLT1
hsa-miR-543	SLC25A19
hsa-miR-543	SLC25A32
hsa-miR-543	SORBS1
hsa-miR-543	SOX7
hsa-miR-543	SPARC
hsa-miR-543	STC2
hsa-miR-543	SYNE1
hsa-miR-543	TEFM
hsa-miR-543	TLL2
hsa-miR-543	TMEM56
hsa-miR-543	TMPRSS4
hsa-miR-543	TOP2A
hsa-miR-543	UACA
hsa-miR-543	ZWINT
hsa-miR-548h-5p	CCNB1
hsa-miR-548h-5p	GUCY1B3
hsa-miR-548h-5p	HMGN2
hsa-miR-548h-5p	BRIX1
hsa-miR-548h-5p	C4orf19
hsa-miR-548h-5p	CCNA2
hsa-miR-548h-5p	GULP1
hsa-miR-548h-5p	INSIG1
hsa-miR-548h-5p	MYLIP
hsa-miR-548h-5p	NCOA5
hsa-miR-548h-5p	STAT1
hsa-miR-548h-5p	AKAP7
hsa-miR-548h-5p	AQP3
hsa-miR-548h-5p	ATAD2
hsa-miR-548h-5p	CFL2
hsa-miR-548h-5p	CIT
hsa-miR-548h-5p	CIT
hsa-miR-548h-5p	CMPK2
hsa-miR-548h-5p	EBNA1BP2
hsa-miR-548h-5p	EIF4E3
hsa-miR-548h-5p	FLT1
hsa-miR-548h-5p	HMGN2
hsa-miR-548h-5p	HOXB3
hsa-miR-548h-5p	HOXD13
hsa-miR-548h-5p	LCORL
hsa-miR-548h-5p	ME1
hsa-miR-548h-5p	MYO3B
hsa-miR-548h-5p	SLC6A14
hsa-miR-548h-5p	WNT5A
hsa-miR-548h-5p	ABHD3
hsa-miR-548h-5p	ACAT2
hsa-miR-548h-5p	ADAMTS12
hsa-miR-548h-5p	ADRB2
hsa-miR-548h-5p	ALDH1L2
hsa-miR-548h-5p	ARHGEF6
hsa-miR-548h-5p	BORA
hsa-miR-548h-5p	C11orf82
hsa-miR-548h-5p	C2CD2
hsa-miR-548h-5p	C3orf33
hsa-miR-548h-5p	C4orf46
hsa-miR-548h-5p	CAMKK1
hsa-miR-548h-5p	CCBE1
hsa-miR-548h-5p	CCDC150
hsa-miR-548h-5p	CENPE
hsa-miR-548h-5p	CKS2
hsa-miR-548h-5p	CYP26B1
hsa-miR-548h-5p	DDX60
hsa-miR-548h-5p	DEK
hsa-miR-548h-5p	DIAPH3
hsa-miR-548h-5p	DLGAP5
hsa-miR-548h-5p	DNAJA4
hsa-miR-548h-5p	DNAJC15
hsa-miR-548h-5p	ENTPD1
hsa-miR-548h-5p	ERCC6L
hsa-miR-548h-5p	FAM105A
hsa-miR-548h-5p	GAS2L3
hsa-miR-548h-5p	GATA2
hsa-miR-548h-5p	GLIPR2
hsa-miR-548h-5p	GPD1L
hsa-miR-548h-5p	HMGB2
hsa-miR-548h-5p	HPSE
hsa-miR-548h-5p	KDELC2
hsa-miR-548h-5p	KIF15
hsa-miR-548h-5p	KIF2C
hsa-miR-548h-5p	LBR
hsa-miR-548h-5p	LCP1
hsa-miR-548h-5p	LCTL
hsa-miR-548h-5p	MAMDC2
hsa-miR-548h-5p	MKI67
hsa-miR-548h-5p	MYBL1
hsa-miR-548h-5p	NUFIP1
hsa-miR-548h-5p	OIP5
hsa-miR-548h-5p	PARP9
hsa-miR-548h-5p	PDE8B
hsa-miR-548h-5p	PDGFRB
hsa-miR-548h-5p	PGAM4
hsa-miR-548h-5p	PHACTR3
hsa-miR-548h-5p	PHF17
hsa-miR-548h-5p	POLR1B
hsa-miR-548h-5p	PSAT1
hsa-miR-548h-5p	RACGAP1
hsa-miR-548h-5p	RARRES1
hsa-miR-548h-5p	RASGEF1A
hsa-miR-548h-5p	RFC3
hsa-miR-548h-5p	RGMB
hsa-miR-548h-5p	SHISA2
hsa-miR-548h-5p	SLC43A3
hsa-miR-548h-5p	SOX7
hsa-miR-548h-5p	SPC25
hsa-miR-548h-5p	SPC25
hsa-miR-548h-5p	SPINK5
hsa-miR-548h-5p	SULF1
hsa-miR-548h-5p	TLL2
hsa-miR-548h-5p	TMEM56
hsa-miR-548h-5p	TMPO
hsa-miR-548h-5p	TMPRSS11D
hsa-miR-548h-5p	TTC26
hsa-miR-548h-5p	TTK
hsa-miR-548h-5p	XKR9
hsa-miR-548h-5p	ZDHHC2
hsa-miR-548h-5p	ZEB1
hsa-miR-548h-5p	ZEB1
hsa-miR-548h-5p	ZWINT
hsa-miR-665	CDC25A
hsa-miR-665	CYTH3
hsa-miR-665	HEYL
hsa-miR-665	JPH1
hsa-miR-665	KIF21B
hsa-miR-665	BORA
hsa-miR-665	DBF4B
hsa-miR-665	DIAPH3
hsa-miR-665	MMAB
hsa-miR-665	UNC13D
hsa-miR-665	ZCCHC24
hsa-miR-665	ABHD15
hsa-miR-665	AEN
hsa-miR-665	AHRR
hsa-miR-665	AKNA
hsa-miR-665	AQP6
hsa-miR-665	ARHGAP11A
hsa-miR-665	ARHGAP11A
hsa-miR-665	ARHGAP11A
hsa-miR-665	ARHGEF4
hsa-miR-665	BRIX1
hsa-miR-665	CBS
hsa-miR-665	CD274
hsa-miR-665	CENPM
hsa-miR-665	CENPN
hsa-miR-665	CENPO
hsa-miR-665	CIT
hsa-miR-665	CIT
hsa-miR-665	COL1A2
hsa-miR-665	COL3A1
hsa-miR-665	CORO7
hsa-miR-665	CRISPLD2
hsa-miR-665	CYCS
hsa-miR-665	DAGLA
hsa-miR-665	DERL3
hsa-miR-665	DHODH
hsa-miR-665	DNA2
hsa-miR-665	EME1
hsa-miR-665	EMILIN1
hsa-miR-665	EMILIN2
hsa-miR-665	EXOSC2
hsa-miR-665	FADS1
hsa-miR-665	FAM83D
hsa-miR-665	FANCA
hsa-miR-665	FUT2
hsa-miR-665	GEMIN4
hsa-miR-665	GREB1L
hsa-miR-665	GSG2
hsa-miR-665	GSR
hsa-miR-665	HJURP
hsa-miR-665	HMBS
hsa-miR-665	HOXB3
hsa-miR-665	HSD3B7
hsa-miR-665	INSIG1
hsa-miR-665	ITGB3
hsa-miR-665	KCNE4
hsa-miR-665	KIF15
hsa-miR-665	KSR1
hsa-miR-665	MACC1
hsa-miR-665	MAPK13
hsa-miR-665	MCM8
hsa-miR-665	MGAM
hsa-miR-665	MGAM
hsa-miR-665	MON1A
hsa-miR-665	MPP1
hsa-miR-665	MRPL12
hsa-miR-665	NA
hsa-miR-665	NRGN
hsa-miR-665	NTNG1
hsa-miR-665	PADI3
hsa-miR-665	PFAS
hsa-miR-665	PGAM5
hsa-miR-665	PIF1
hsa-miR-665	PLA2G4A
hsa-miR-665	PRIM1
hsa-miR-665	PRIM2
hsa-miR-665	PRR11
hsa-miR-665	RAB3B
hsa-miR-665	RASL10B
hsa-miR-665	RFC2
hsa-miR-665	S100P
hsa-miR-665	SARS2
hsa-miR-665	SERHL
hsa-miR-665	SH2D5
hsa-miR-665	SKA3
hsa-miR-665	SLC25A33
hsa-miR-665	SLC25A35
hsa-miR-665	SLFN13
hsa-miR-665	SNRNP25
hsa-miR-665	SORBS2
hsa-miR-665	TAGLN
hsa-miR-665	TIPIN
hsa-miR-665	TTC26
hsa-miR-665	TUB
hsa-miR-665	WNT5A
hsa-miR-665	ZNF589
hsa-miR-7-5p	EXOSC2
hsa-miR-7-5p	SLC6A9
hsa-miR-7-5p	ALDH1A3
hsa-miR-7-5p	TMEM97
hsa-miR-7-5p	CDC25B
hsa-miR-7-5p	CORO6
hsa-miR-7-5p	CPNE2
hsa-miR-7-5p	DNAJC15
hsa-miR-7-5p	DTYMK
hsa-miR-7-5p	FGF1
hsa-miR-7-5p	GINS1
hsa-miR-7-5p	GLT8D2
hsa-miR-7-5p	HELLS
hsa-miR-7-5p	IL12RB2
hsa-miR-7-5p	JPH1
hsa-miR-7-5p	MGLL
hsa-miR-7-5p	NA
hsa-miR-7-5p	OAS2
hsa-miR-7-5p	PHF17
hsa-miR-7-5p	PLEKHH1
hsa-miR-7-5p	TAGLN
hsa-miR-7-5p	TCOF1
hsa-miR-7-5p	THAP10
hsa-miR-7-5p	TRAM2
hsa-miR-7-5p	UHRF1
hsa-miR-7-5p	ATP6V0E2
hsa-miR-7-5p	BCAT1
hsa-miR-7-5p	CBS
hsa-miR-7-5p	CCNB2
hsa-miR-7-5p	CEP78
hsa-miR-7-5p	CFL2
hsa-miR-7-5p	CKS2
hsa-miR-7-5p	COL1A2
hsa-miR-7-5p	CYP26B1
hsa-miR-7-5p	CYTH3
hsa-miR-7-5p	DNAJA4
hsa-miR-7-5p	E2F2
hsa-miR-7-5p	E2F2
hsa-miR-7-5p	EPB41L3
hsa-miR-7-5p	FAM136A
hsa-miR-7-5p	FBLN5
hsa-miR-7-5p	GEN1
hsa-miR-7-5p	GULP1
hsa-miR-7-5p	HMGB3
hsa-miR-7-5p	HNF1B
hsa-miR-7-5p	HOXB3
hsa-miR-7-5p	HYLS1
hsa-miR-7-5p	IGFBP5
hsa-miR-7-5p	KIF21B
hsa-miR-7-5p	KIF24
hsa-miR-7-5p	KSR1
hsa-miR-7-5p	LIMD1
hsa-miR-7-5p	LMNB1
hsa-miR-7-5p	MITF
hsa-miR-7-5p	MMEL1
hsa-miR-7-5p	NUF2
hsa-miR-7-5p	PARPBP
hsa-miR-7-5p	PDE4A
hsa-miR-7-5p	PLIN2
hsa-miR-7-5p	PLIN2
hsa-miR-7-5p	POP5
hsa-miR-7-5p	PTPLAD2
hsa-miR-7-5p	RNF144A
hsa-miR-7-5p	SH2D5
hsa-miR-7-5p	SLC9A5
hsa-miR-7-5p	SLFN11
hsa-miR-7-5p	SLFN12
hsa-miR-7-5p	SPRR1A
hsa-miR-7-5p	STMN1
hsa-miR-7-5p	SULF1
hsa-miR-7-5p	SYNE1
hsa-miR-7-5p	TBX2
hsa-miR-7-5p	TOP2A
hsa-miR-7-5p	TTC26
hsa-miR-7-5p	UHRF1
hsa-miR-7-5p	XRCC2
hsa-miR-7-5p	ZNF480
BCYRN1	ANGPTL4
BCYRN1	ANKRD54
BCYRN1	ANPEP
BCYRN1	APOC1
BCYRN1	ARHGAP22
BCYRN1	ARHGEF4
BCYRN1	ATAD2
BCYRN1	ATAD5
BCYRN1	AURKC
BCYRN1	B3GNT3
BCYRN1	B3GNT7
BCYRN1	BNIPL
BCYRN1	BRCA1
BCYRN1	CA11
BCYRN1	CASC5
BCYRN1	CCDC138
BCYRN1	CCDC88B
BCYRN1	CCNE2
BCYRN1	CD274
BCYRN1	CDC20
BCYRN1	CDKL5
BCYRN1	CENPM
BCYRN1	CEP55
BCYRN1	CEP78
BCYRN1	CHAC2
BCYRN1	CKS2
BCYRN1	CNTN3
BCYRN1	CUX2
BCYRN1	DAPK1
BCYRN1	DLGAP5
BCYRN1	DNMT3B
BCYRN1	E2F2
BCYRN1	E2F8
BCYRN1	ENTPD7
BCYRN1	ERCC6L
BCYRN1	ESCO2
BCYRN1	ESPL1
BCYRN1	EXO1
BCYRN1	FAM160A1
BCYRN1	FANCI
BCYRN1	FGF1
BCYRN1	FOXM1
BCYRN1	GABRB3
BCYRN1	GATA2
BCYRN1	GUCY1A3
BCYRN1	HDHD1
BCYRN1	HEPH
BCYRN1	HINT2
BCYRN1	HIRIP3
BCYRN1	HMGN5
BCYRN1	HSH2D
BCYRN1	HSPA12A
BCYRN1	ID2
BCYRN1	IFI35
BCYRN1	IKZF2
BCYRN1	ITGB3
BCYRN1	KCNIP3
BCYRN1	KIAA0101
BCYRN1	KIF20B
BCYRN1	KIF21B
BCYRN1	KIF2C
BCYRN1	LOX
BCYRN1	LYNX1
BCYRN1	MCM10
BCYRN1	MELK
BCYRN1	MEX3B
BCYRN1	MITF
BCYRN1	MRPL11
BCYRN1	MYLIP
BCYRN1	NBEAL1
BCYRN1	NRM
BCYRN1	P2RX7
BCYRN1	PBXIP1
BCYRN1	PLA2G4A
BCYRN1	PLCB1
BCYRN1	PLK4
BCYRN1	PODXL
BCYRN1	PRADC1
BCYRN1	PRC1
BCYRN1	PRPS1
BCYRN1	PRR11
BCYRN1	RAD54B
BCYRN1	RFC5
BCYRN1	RGL1
BCYRN1	RGS2
BCYRN1	RNF144A
BCYRN1	S100A4
BCYRN1	SASS6
BCYRN1	SERPINB9
BCYRN1	SESN3
BCYRN1	SFPQ
BCYRN1	SFRP1
BCYRN1	SHANK2
BCYRN1	SLC27A5
BCYRN1	SLC5A3
BCYRN1	SLFN12
BCYRN1	SNRNP25
BCYRN1	SULF1
BCYRN1	SULT2B1
BCYRN1	TEAD4
BCYRN1	THAP10
BCYRN1	TIMELESS
BCYRN1	TNFSF15
BCYRN1	TPX2
BCYRN1	UBE2C
BCYRN1	WDR34
BCYRN1	WHSC1
BCYRN1	XRCC2
BCYRN1	ZBTB37
BCYRN1	ZNF460
BCYRN1	ZNF699
DGCR5	ABHD15
DGCR5	ADCK3
DGCR5	AKNA
DGCR5	ALDH1A3
DGCR5	ALOX5
DGCR5	APOC1
DGCR5	ATAD2
DGCR5	BCAT1
DGCR5	BOP1
DGCR5	C16orf59
DGCR5	C19orf48
DGCR5	C1RL
DGCR5	C21orf58
DGCR5	C4orf19
DGCR5	C4orf46
DGCR5	CARS2
DGCR5	CBS
DGCR5	CCDC88B
DGCR5	CD109
DGCR5	CD274
DGCR5	CDCA7
DGCR5	CECR5
DGCR5	CENPJ
DGCR5	CENPM
DGCR5	CENPV
DGCR5	CFL2
DGCR5	CGNL1
DGCR5	CHTF18
DGCR5	CKAP2
DGCR5	CMPK2
DGCR5	CNTN1
DGCR5	COL1A2
DGCR5	COL6A1
DGCR5	COL6A3
DGCR5	COTL1
DGCR5	CRISPLD1
DGCR5	CTSO
DGCR5	CUX2
DGCR5	CYGB
DGCR5	DDX58
DGCR5	DECR2
DGCR5	DENND2A
DGCR5	DENND5B
DGCR5	DGKH
DGCR5	DIRAS1
DGCR5	DUSP10
DGCR5	EML6
DGCR5	EXOSC2
DGCR5	FADS1
DGCR5	FBN1
DGCR5	FLNC
DGCR5	FOXC2
DGCR5	FTSJ2
DGCR5	GRIK5
DGCR5	GUCY1A3
DGCR5	GUCY1B3
DGCR5	GULP1
DGCR5	GXYLT2
DGCR5	HEYL
DGCR5	HOXB4
DGCR5	HYAL3
DGCR5	HYLS1
DGCR5	IFI44L
DGCR5	IFIT1
DGCR5	IFIT5
DGCR5	IMP4
DGCR5	IQGAP3
DGCR5	ITPR1
DGCR5	KCNMA1
DGCR5	KIAA1324L
DGCR5	KIF21B
DGCR5	KLF4
DGCR5	LAMP3
DGCR5	LBR
DGCR5	MASP1
DGCR5	MELK
DGCR5	MITF
DGCR5	MSRB3
DGCR5	MSX1
DGCR5	NDRG1
DGCR5	NID2
DGCR5	OAS3
DGCR5	P2RX4
DGCR5	PDGFRB
DGCR5	PID1
DGCR5	PLBD2
DGCR5	PLSCR1
DGCR5	PNMA2
DGCR5	POSTN
DGCR5	PRRX1
DGCR5	PRTFDC1
DGCR5	PTCHD4
DGCR5	PYCRL
DGCR5	RBP5
DGCR5	RCCD1
DGCR5	RORC
DGCR5	RPS6KA2
DGCR5	RRAD
DGCR5	RRS1
DGCR5	SASS6
DGCR5	SCARF1
DGCR5	SEMA6D
DGCR5	SH2B3
DGCR5	SH3D21
DGCR5	SLC19A1
DGCR5	SLC1A1
DGCR5	SLC25A19
DGCR5	SLC25A32
DGCR5	SLC48A1
DGCR5	SLC6A8
DGCR5	SLFN12
DGCR5	SOX4
DGCR5	SUSD2
DGCR5	TCOF1
DGCR5	THY1
DGCR5	TIMELESS
DGCR5	TM4SF1
DGCR5	TM7SF2
DGCR5	TMEM47
DGCR5	TNC
DGCR5	TNFAIP8L1
DGCR5	TRIB3
DGCR5	TRIM59
DGCR5	VASH2
DGCR5	WDR34
DGCR5	WHSC1
DGCR5	ZDHHC2
DGCR5	ZEB1
DGCR5	ZNF331
DGCR5	ZNF777
DGCR5	ZNF789
EMX2OS	BHLHE41
EMX2OS	GAS6
EMX2OS	KCNMA1
EMX2OS	MASP1
EMX2OS	MSRB3
EMX2OS	MSX1
EMX2OS	NASP
EMX2OS	PIF1
EMX2OS	RAD51AP1
EMX2OS	RGS2
EMX2OS	THY1
H19	ALDH1L2
H19	ANKDD1A
H19	ARHGAP42
H19	ARMC6
H19	ASNS
H19	ATP5G1
H19	ATRIP
H19	AVEN
H19	BACH2
H19	BDH1
H19	BNIP3L
H19	BUD13
H19	C14orf80
H19	C16orf59
H19	C19orf48
H19	C20orf27
H19	C21orf58
H19	CARS2
H19	CCDC51
H19	CCDC88B
H19	CDKN2A
H19	CDT1
H19	CENPM
H19	CHAF1A
H19	CHTF18
H19	CNTN1
H19	CORO7
H19	CSMD2
H19	DACT1
H19	DCTPP1
H19	DDX20
H19	DDX39A
H19	DEK
H19	DLGAP5
H19	DTYMK
H19	E2F8
H19	EBNA1BP2
H19	EIF4E3
H19	EML1
H19	ERCC2
H19	EXOSC2
H19	FAM69B
H19	FANCD2
H19	GLYCTK
H19	GNB1L
H19	GPSM2
H19	H2AFX
H19	HAUS7
H19	HAUS8
H19	HINT2
H19	HMBS
H19	HMGN2
H19	HPN
H19	HSD3B7
H19	HSH2D
H19	HSPE1
H19	HYAL3
H19	IFRD2
H19	IRF7
H19	ITGB3
H19	KCNMA1
H19	KIAA1598
H19	KIF22
H19	KRT18
H19	LBR
H19	MAMDC2
H19	MAPK15
H19	MAPK8IP3
H19	MCM7
H19	MITF
H19	MMAB
H19	MON1A
H19	MORN1
H19	MRPL14
H19	MRPL23
H19	MRTO4
H19	MVK
H19	MYBL1
H19	MYLIP
H19	NOP56
H19	NPR3
H19	NRXN3
H19	NTHL1
H19	OVOL2
H19	P2RX4
H19	PAQR6
H19	PCSK5
H19	PDCD2L
H19	PEG3
H19	PKMYT1
H19	POLA2
H19	POLR3K
H19	PPM1L
H19	PSIP1
H19	PSMG4
H19	PUS1
H19	PYCRL
H19	RAD54B
H19	RANBP1
H19	RCCD1
H19	RECQL4
H19	RGL1
H19	RNASEH2A
H19	RORA
H19	RPS6KA2
H19	SARS2
H19	SDCCAG3
H19	SEMA6D
H19	SESTD1
H19	SHANK2
H19	SIGIRR
H19	SLC19A1
H19	SLC25A19
H19	SLC46A3
H19	SLC5A3
H19	SLC9A3R2
H19	SORBS1
H19	SORBS2
H19	SOX7
H19	STAT1
H19	STK32C
H19	SULT1A1
H19	SUV39H1
H19	SYT15
H19	TCOF1
H19	THTPA
H19	TMPO
H19	TRAIP
H19	UBE2S
H19	UHRF1
H19	UNC13D
H19	WDR34
H19	WRAP53
H19	ZEB1
H19	ZWILCH
LINC00086/SMIM10L2A	ADAMTS12
LINC00086/SMIM10L2A	ANKRD54
LINC00086/SMIM10L2A	ANO4
LINC00086/SMIM10L2A	ARHGEF6
LINC00086/SMIM10L2A	ATP5G1
LINC00086/SMIM10L2A	ATRIP
LINC00086/SMIM10L2A	B3GNT3
LINC00086/SMIM10L2A	BACH2
LINC00086/SMIM10L2A	BCAM
LINC00086/SMIM10L2A	C19orf48
LINC00086/SMIM10L2A	C1R
LINC00086/SMIM10L2A	C1RL
LINC00086/SMIM10L2A	CAND2
LINC00086/SMIM10L2A	CARS2
LINC00086/SMIM10L2A	CCT5
LINC00086/SMIM10L2A	CD274
LINC00086/SMIM10L2A	CFI
LINC00086/SMIM10L2A	CGNL1
LINC00086/SMIM10L2A	CLDN1
LINC00086/SMIM10L2A	COL17A1
LINC00086/SMIM10L2A	CRTAC1
LINC00086/SMIM10L2A	CRYAB
LINC00086/SMIM10L2A	DARS2
LINC00086/SMIM10L2A	DCLRE1B
LINC00086/SMIM10L2A	DDX28
LINC00086/SMIM10L2A	DEK
LINC00086/SMIM10L2A	DIRAS1
LINC00086/SMIM10L2A	DSG3
LINC00086/SMIM10L2A	DTYMK
LINC00086/SMIM10L2A	EGFR
LINC00086/SMIM10L2A	EGR2
LINC00086/SMIM10L2A	EMILIN1
LINC00086/SMIM10L2A	FAM136A
LINC00086/SMIM10L2A	FAM160A1
LINC00086/SMIM10L2A	FAM46B
LINC00086/SMIM10L2A	FJX1
LINC00086/SMIM10L2A	FUT2
LINC00086/SMIM10L2A	G0S2
LINC00086/SMIM10L2A	GLIS3
LINC00086/SMIM10L2A	GPRASP1
LINC00086/SMIM10L2A	GPRC5A
LINC00086/SMIM10L2A	GRIK5
LINC00086/SMIM10L2A	H2AFX
LINC00086/SMIM10L2A	HAUS7
LINC00086/SMIM10L2A	HEPH
LINC00086/SMIM10L2A	HOXB2
LINC00086/SMIM10L2A	HOXD13
LINC00086/SMIM10L2A	HPN
LINC00086/SMIM10L2A	ICAM1
LINC00086/SMIM10L2A	ID2
LINC00086/SMIM10L2A	IKZF2
LINC00086/SMIM10L2A	ITGB3
LINC00086/SMIM10L2A	ITGB8
LINC00086/SMIM10L2A	KCNMA1
LINC00086/SMIM10L2A	KIF21B
LINC00086/SMIM10L2A	KLF4
LINC00086/SMIM10L2A	LPAR5
LINC00086/SMIM10L2A	LYST
LINC00086/SMIM10L2A	MAMDC2
LINC00086/SMIM10L2A	MCM8
LINC00086/SMIM10L2A	MEIS3
LINC00086/SMIM10L2A	MFSD2A
LINC00086/SMIM10L2A	MPHOSPH9
LINC00086/SMIM10L2A	MRPL12
LINC00086/SMIM10L2A	MRPL23
LINC00086/SMIM10L2A	MSX1
LINC00086/SMIM10L2A	MYBL1
LINC00086/SMIM10L2A	MYLIP
LINC00086/SMIM10L2A	NACAD
LINC00086/SMIM10L2A	NCCRP1
LINC00086/SMIM10L2A	NME1
LINC00086/SMIM10L2A	NRXN3
LINC00086/SMIM10L2A	NTHL1
LINC00086/SMIM10L2A	PDE8B
LINC00086/SMIM10L2A	PLLP
LINC00086/SMIM10L2A	POLD2
LINC00086/SMIM10L2A	PPM1L
LINC00086/SMIM10L2A	PRKG2
LINC00086/SMIM10L2A	PRRX1
LINC00086/SMIM10L2A	PSIP1
LINC00086/SMIM10L2A	PTCHD4
LINC00086/SMIM10L2A	RAPH1
LINC00086/SMIM10L2A	RARRES1
LINC00086/SMIM10L2A	RASA2
LINC00086/SMIM10L2A	RASGEF1B
LINC00086/SMIM10L2A	RECQL4
LINC00086/SMIM10L2A	RGL1
LINC00086/SMIM10L2A	RGMB
LINC00086/SMIM10L2A	RIN3
LINC00086/SMIM10L2A	RMI1
LINC00086/SMIM10L2A	RORA
LINC00086/SMIM10L2A	RORC
LINC00086/SMIM10L2A	RUNX3
LINC00086/SMIM10L2A	SAMHD1
LINC00086/SMIM10L2A	SCUBE3
LINC00086/SMIM10L2A	SDCCAG3
LINC00086/SMIM10L2A	SEMA7A
LINC00086/SMIM10L2A	SFRP1
LINC00086/SMIM10L2A	SH2B3
LINC00086/SMIM10L2A	SHANK2
LINC00086/SMIM10L2A	SIGIRR
LINC00086/SMIM10L2A	SLC16A5
LINC00086/SMIM10L2A	SLC1A4
LINC00086/SMIM10L2A	SLC1A6
LINC00086/SMIM10L2A	SLC34A2
LINC00086/SMIM10L2A	SLFN11
LINC00086/SMIM10L2A	SNRNP25
LINC00086/SMIM10L2A	SOX4
LINC00086/SMIM10L2A	SPHK1
LINC00086/SMIM10L2A	STK32C
LINC00086/SMIM10L2A	TCP11L2
LINC00086/SMIM10L2A	TGM1
LINC00086/SMIM10L2A	THBS2
LINC00086/SMIM10L2A	THTPA
LINC00086/SMIM10L2A	TMC8
LINC00086/SMIM10L2A	TMPRSS11D
LINC00086/SMIM10L2A	TRMT61A
LINC00086/SMIM10L2A	TRPV2
LINC00086/SMIM10L2A	TSHZ2
LINC00086/SMIM10L2A	TTF2
LINC00086/SMIM10L2A	UNC13D
LINC00086/SMIM10L2A	WISP3
LINC00086/SMIM10L2A	WRAP53
LINC00086/SMIM10L2A	XAF1
LINC00086/SMIM10L2A	ZBTB7C
LINC00086/SMIM10L2A	ZCCHC24
LINC00086/SMIM10L2A	ZEB1
LINC00086/SMIM10L2A	ZNF454
LINC00152	ARHGAP22
LINC00152	COL1A1
LINC00152	E2F7
LINC00152	GAS6
LINC00152	HOXB4
LINC00152	ICAM1
LINC00152	ITGB6
LINC00152	KSR1
LINC00152	LMCD1
LINC00152	MSC
LINC00152	MYLIP
LINC00152	NRM
LINC00152	RUNX3
LINC00152	SCARF1
LINC00152	SEMA7A
LINC00152	SHANK2
LINC00152	SLC17A9
LINC00152	SLC43A3
LINC00152	TFAP4
LINC00152	ZEB1
LINC00313	C14orf80
LINC00313	C1R
LINC00313	CNTN1
LINC00313	RORA
LINC00313	SLC43A3
LINC00313	ZEB1
SERHL	C4orf46
SERHL	FOXC2
SERHL	HEYL
SERHL	MYBL2
SERHL	NFATC1
SERHL	TBX2
SNHG5	FAM63B
SNHG5	GATA2
SNHG5	LMNB1
SNHG5	MEIS3
SNHG5	RORA
SNHG5	RUNX3
SNHG5	SLC48A1
SNHG5	ZNF589
TPTEP1	ABCA12
TPTEP1	ABTB2
TPTEP1	ADAM33
TPTEP1	APOC1
TPTEP1	ATAD5
TPTEP1	AVPI1
TPTEP1	BHLHE41
TPTEP1	BMP2
TPTEP1	C14orf80
TPTEP1	C4orf19
TPTEP1	CDKN2A
TPTEP1	CENPM
TPTEP1	CEP55
TPTEP1	CFL2
TPTEP1	CGNL1
TPTEP1	CHRM3
TPTEP1	CLEC11A
TPTEP1	COL6A2
TPTEP1	CORO6
TPTEP1	COTL1
TPTEP1	CTSB
TPTEP1	CYFIP2
TPTEP1	DOK1
TPTEP1	DOK7
TPTEP1	EGR2
TPTEP1	EIF4E3
TPTEP1	EPB41L3
TPTEP1	EPCAM
TPTEP1	FAM132A
TPTEP1	FAM136A
TPTEP1	FBN1
TPTEP1	FGF1
TPTEP1	FLNC
TPTEP1	FMOD
TPTEP1	GAS6
TPTEP1	GINS2
TPTEP1	GPRASP1
TPTEP1	GRIK2
TPTEP1	GRIK5
TPTEP1	GUCY1A3
TPTEP1	H2AFX
TPTEP1	HELLS
TPTEP1	HMGN2
TPTEP1	HOXB3
TPTEP1	HPN
TPTEP1	ICAM1
TPTEP1	IFI35
TPTEP1	IFITM1
TPTEP1	IFITM3
TPTEP1	IGFBP5
TPTEP1	KBTBD8
TPTEP1	KCNMA1
TPTEP1	KIF7
TPTEP1	KSR1
TPTEP1	LBR
TPTEP1	LRP1
TPTEP1	LRRK2
TPTEP1	MAMDC2
TPTEP1	MAPK15
TPTEP1	MEIS3
TPTEP1	MMP28
TPTEP1	MSRB3
TPTEP1	MSX1
TPTEP1	NEURL1B
TPTEP1	NEXN
TPTEP1	NFATC1
TPTEP1	NPR3
TPTEP1	NRM
TPTEP1	NUPR1
TPTEP1	OLFM4
TPTEP1	PDE4A
TPTEP1	PHF19
TPTEP1	PIF1
TPTEP1	PLCB1
TPTEP1	PLEKHH2
TPTEP1	PPFIA4
TPTEP1	PRKCDBP
TPTEP1	PRKG2
TPTEP1	PRRX1
TPTEP1	PYCRL
TPTEP1	RAPGEF3
TPTEP1	RECQL4
TPTEP1	RMI1
TPTEP1	RORA
TPTEP1	RRAD
TPTEP1	RRS1
TPTEP1	SCARA3
TPTEP1	SCN2B
TPTEP1	SEMA6D
TPTEP1	SH2B3
TPTEP1	SKA3
TPTEP1	SLC1A4
TPTEP1	SLC29A1
TPTEP1	SLC6A8
TPTEP1	SORBS1
TPTEP1	SPHK1
TPTEP1	SPOCD1
TPTEP1	SSPN
TPTEP1	SULT2B1
TPTEP1	TACC3
TPTEP1	TM4SF1
TPTEP1	TMC8
TPTEP1	TMEM132A
TPTEP1	TSHZ2
TPTEP1	TUBA1B
TPTEP1	UACA
TPTEP1	UBE2S
TPTEP1	VSTM4
TPTEP1	XAF1
TPTEP1	YPEL4
TPTEP1	ZBTB7C
TPTEP1	ZC3H12C
TPTEP1	ZEB1
TPTEP1	ZNF154
