# Supplementary material for: miRNA and lncRNA Expression Networks Modulate Cell Cycle and DNA Repair Inhibition in Senescent Prostate Cells
Source: Genes (Basel). 2022 Jan 24;13(2):208. doi: 10.3390/genes13020208 (PMC8872619; doi:10.3390/genes13020208)
Supplement: Supplementary file 1 [file genes-13-00208-s001.zip › supp/Table_S8_GO_CC.xlsx]

## Sheet: Table_S8_GO_CC
Supplemental Table S8 Overrepresentation analysis of the three sets of gene targets, overlap between the miRNA and lncRNA targets, and the unique sets for miRNA and lncRNA respectively, shows enrichment of terms related to the kinetochore, centriole, and centrosome in all the gene lists.
Category	ID	Name	Source	p-value	q-value Bonferroni	q-value FDR B&H	q-value FDR B&Y	Hit Count in Query List	Hit Count in Genome	Hit in Query List
GO: Cellular Component	GO:0000775	chromosome, centromeric region		4.422e-18	3.736e-15	3.358e-15	2.457e-14	41	202	KIF18A,HJURP,SPC25,SGO1,DSN1,NDC80,MKI67,BIRC5,CENPV,CENPN,CENPK,AURKC,SUV39H1,BUB1,KIF2C,ZWINT,CCNB1,AURKB,HELLS,CENPA,CENPE,CENPF,OIP5,TTK,CENPM,CENPO,INCENP,ERCC6L,CENPL,NUF2,NCAPD2,SGO2,CDT1,KNL1,KIF22,DNMT3B,ZWILCH,CENPU,SUV39H2,ESCO2,SKA3
GO: Cellular Component	GO:0000793	condensed chromosome		7.949e-18	6.717e-15	3.358e-15	2.457e-14	44	236	HJURP,SPC25,SGO1,DSN1,FANCD2,NDC80,MKI67,BIRC5,CENPV,CENPN,CENPK,AURKC,BRCA1,RRS1,SUV39H1,BUB1,KIF2C,NCAPH,ZWINT,CCNB1,H2AX,TOP2A,AURKB,CENPA,CENPE,CENPF,HMBS,HMGB2,CENPM,CENPO,STAG3L4,INCENP,ERCC6L,NUF2,DDX11,NCAPD2,SGO2,CDT1,KNL1,RAD51,ZWILCH,CENPU,SMC4,SKA3
GO: Cellular Component	GO:0000779	condensed chromosome, centromeric region		3.408e-16	2.88e-13	9.599e-14	7.024e-13	30	120	HJURP,SPC25,SGO1,DSN1,NDC80,BIRC5,CENPV,CENPN,CENPK,AURKC,BUB1,KIF2C,ZWINT,CCNB1,AURKB,CENPA,CENPE,CENPF,CENPM,CENPO,INCENP,ERCC6L,NUF2,NCAPD2,SGO2,CDT1,KNL1,ZWILCH,CENPU,SKA3
GO: Cellular Component	GO:0098687	chromosomal region		8.715e-16	7.364e-13	1.841e-13	1.347e-12	52	362	KIF18A,HJURP,SPC25,MCM5,MCM7,EZH2,SGO1,DSN1,NDC80,MKI67,PIF1,BIRC5,CENPV,CENPN,CENPK,AURKC,SUV39H1,BUB1,KIF2C,ZWINT,CCNB1,H2AX,CDK1,AURKB,HELLS,CENPA,CENPE,CENPF,OIP5,TTK,CENPM,RECQL4,CENPO,DCLRE1B,INCENP,ERCC6L,CENPL,NUF2,NCAPD2,SGO2,CDT1,DNA2,KNL1,KIF22,DNMT3B,RAD51,ZWILCH,CENPU,WRAP53,SUV39H2,ESCO2,SKA3
GO: Cellular Component	GO:0000776	kinetochore		2.779e-15	2.348e-12	4.696e-13	3.436e-12	31	138	KIF18A,HJURP,SPC25,SGO1,DSN1,NDC80,BIRC5,CENPV,CENPN,CENPK,BUB1,KIF2C,ZWINT,CCNB1,AURKB,CENPA,CENPE,CENPF,TTK,CENPM,CENPO,INCENP,ERCC6L,NUF2,SGO2,CDT1,KNL1,KIF22,ZWILCH,CENPU,SKA3
GO: Cellular Component	GO:0000777	condensed chromosome kinetochore		8.08e-15	6.827e-12	1.138e-12	8.326e-12	27	107	HJURP,SPC25,SGO1,DSN1,NDC80,BIRC5,CENPV,CENPN,CENPK,BUB1,KIF2C,ZWINT,CCNB1,CENPA,CENPE,CENPF,CENPM,CENPO,INCENP,ERCC6L,NUF2,SGO2,CDT1,KNL1,ZWILCH,CENPU,SKA3
GO: Cellular Component	GO:0005814	centriole		1.872e-14	1.582e-11	2.259e-12	1.653e-11	66	583	SGO1,TTC26,NDRG1,CEP78,NDC80,NLRC5,TACC3,HAUS7,PROCR,BIRC5,SORBS1,SLC1A4,MAPK15,HAUS1,CCT5,GEN1,PLK4,CENPJ,ENTR1,CCDC88B,CDKL5,AURKC,BRCA1,HYLS1,NME1,KIF2C,AKNA,TSEN2,CCNB1,CCNF,CCNB2,CCNE2,H2AX,CDK1,CDC20,CDC25B,TOP2A,AURKB,CENPF,KIF24,HAUS8,HOXB4,ASPM,GPSM2,SCLT1,KIF23,DCLRE1B,XRCC2,KIF20B,ESPL1,PCLAF,DLGAP5,SPPL2B,ITGB6,DDX11,KIF15,WDR62,RANBP1,RAPSN,WDR34,KRT18,CEP55,HASPIN,SASS6,MPHOSPH9,CKA…
GO: Cellular Component	GO:0005819	spindle		4.536e-14	3.833e-11	4.791e-12	3.506e-11	49	359	KIF18A,ERCC2,SGO1,DSN1,CDC7,TACC3,HAUS7,BIRC5,MAPK15,HAUS1,TPX2,RACGAP1,CENPV,KBTBD8,AURKC,SYNE1,PRC1,CCNB1,CDK1,CDC6,CDC20,CDC25B,AURKB,CENPE,CENPF,TTK,HAUS8,ASPM,GPSM2,KIF23,KIF20B,KIF18B,ESPL1,INCENP,DLGAP5,KIF4A,DDX11,FBXO5,KIF15,KIF14,FAM83D,WDR62,KIF11,KIF22,HASPIN,EML1,CKAP2,SKA3,BORA
GO: Cellular Component	GO:0005815	microtubule organizing center		1.004e-13	8.481e-11	9.424e-12	6.896e-11	76	756	KIF18A,JADE1,SGO1,TTC26,NDRG1,CEP78,NDC80,NLRC5,TACC3,HAUS7,PROCR,BIRC5,SORBS1,SLC1A4,MAPK15,RUVBL1,HAUS1,CCT5,TPX2,GEN1,PLK4,CENPJ,ENTR1,CCDC88B,HARBI1,CDKL5,AURKC,BRCA1,HYLS1,NME1,KIF2C,AKNA,TSEN2,CCNB1,CCNF,CCNB2,CCNE2,H2AX,CDK1,CDC20,CDC25B,TOP2A,AURKB,CENPF,KIF24,HAUS8,HOXB4,ASPM,GPSM2,SCLT1,KIF23,PODXL,DCLRE1B,XRCC2,KIF20B,ESPL1,PCLAF,DLGAP5,SPPL2B,ITGB6,DDX11,KIF15,AK5,WDR62,RAD51,RANBP1,R…
GO: Cellular Component	GO:0005813	centrosome		3.595e-13	3.037e-10	3.037e-11	2.223e-10	60	532	SGO1,TTC26,NDRG1,CEP78,NDC80,NLRC5,TACC3,HAUS7,PROCR,SORBS1,SLC1A4,HAUS1,CCT5,GEN1,PLK4,CENPJ,ENTR1,CCDC88B,CDKL5,AURKC,BRCA1,HYLS1,NME1,KIF2C,AKNA,TSEN2,CCNB1,CCNF,CCNB2,CCNE2,H2AX,CDK1,CDC20,CDC25B,AURKB,CENPF,HAUS8,HOXB4,ASPM,GPSM2,SCLT1,KIF23,DCLRE1B,XRCC2,KIF20B,ESPL1,PCLAF,DLGAP5,SPPL2B,ITGB6,DDX11,KIF15,WDR62,RANBP1,RAPSN,KRT18,CEP55,HASPIN,SASS6,CKAP2
GO: Cellular Component	GO:0015630	microtubule cytoskeleton		9.494e-13	8.022e-10	7.293e-11	5.336e-10	110	1368	KIF18A,ERCC2,JADE1,SGO1,DSN1,TTC26,CDC7,TUBA1B,NDRG1,CEP78,NDC80,NLRC5,TACC3,HAUS7,PROCR,GTSE1,BIRC5,SORBS1,SHTN1,SLC1A4,MAPK15,RUVBL1,HAUS1,CCT5,TPX2,RACGAP1,CENPV,GEN1,PLK4,KIF21B,CENPJ,ENTR1,KBTBD8,CCDC88B,HARBI1,CDKL5,AURKC,BRCA1,HYLS1,NME1,KIF2C,GAS2L3,CFAP73,SYNE1,AKNA,PRC1,TSEN2,CCNB1,CCNF,CCNB2,CCNE2,H2AX,CDK1,CDC6,CDC20,CDC25B,TOP2A,AURKB,CENPE,CENPF,TTK,LYST,KIF24,HAUS8,HOXB4,PGAM4,ASPM…
GO: Cellular Component	GO:0000780	condensed nuclear chromosome, centromeric region		2.177e-11	1.84e-08	1.533e-09	1.122e-08	13	29	SGO1,DSN1,NDC80,CENPK,AURKC,BUB1,CCNB1,AURKB,CENPA,CENPE,CENPO,NUF2,SGO2
GO: Cellular Component	GO:0000794	condensed nuclear chromosome		1.735e-09	1.466e-06	1.128e-07	8.252e-07	21	109	SGO1,DSN1,NDC80,CENPK,AURKC,BRCA1,RRS1,SUV39H1,BUB1,NCAPH,CCNB1,H2AX,AURKB,CENPA,CENPE,CENPO,INCENP,NUF2,NCAPD2,SGO2,RAD51
GO: Cellular Component	GO:0000778	condensed nuclear chromosome kinetochore		2.152e-09	1.819e-06	1.299e-07	9.506e-07	9	16	DSN1,NDC80,CENPK,BUB1,CCNB1,CENPA,CENPE,CENPO,NUF2
GO: Cellular Component	GO:0005657	replication fork		2.957e-09	2.499e-06	1.666e-07	1.219e-06	17	73	MCM10,PIF1,UHRF1,GINS2,TIMELESS,H2AX,POLA2,POLD2,XPA,XRCC2,PRIM1,PRIM2,TIPIN,RAD51C,RFC2,RFC3,RFC5
GO: Cellular Component	GO:0005871	kinesin complex		2.777e-08	2.346e-05	1.467e-06	1.073e-05	14	56	KIF18A,KIF21B,KIF2C,CENPE,KIF24,KIF23,KIF20B,KIF18B,KIF4A,KIF15,KIF14,KIF11,KIF22,KIF7
GO: Cellular Component	GO:0000922	spindle pole		5.836e-08	4.932e-05	2.901e-06	2.123e-05	24	168	SGO1,DSN1,TACC3,HAUS1,TPX2,AURKC,PRC1,CCNB1,CDC6,CDC20,CDC25B,AURKB,CENPF,HAUS8,ASPM,GPSM2,KIF20B,DLGAP5,DDX11,FAM83D,WDR62,KIF11,EML1,CKAP2
GO: Cellular Component	GO:0051233	spindle midzone		9.042e-08	7.641e-05	4.245e-06	3.106e-05	11	36	KIF18A,RACGAP1,CENPV,AURKC,CDC6,AURKB,CENPE,KIF20B,KIF18B,KIF14,EML1
GO: Cellular Component	GO:0042555	MCM complex		1.412e-07	0.0001193	5.966e-06	4.365e-05	13	54	MCM5,MCM7,MCM10,GINS2,MCM8,TIMELESS,POLA2,POLD2,XPA,PRIM1,PRIM2,GINS1,TIPIN
GO: Cellular Component	GO:0097373	MCM core complex		1.412e-07	0.0001193	5.966e-06	4.365e-05	13	54	MCM5,MCM7,MCM10,GINS2,MCM8,TIMELESS,POLA2,POLD2,XPA,PRIM1,PRIM2,GINS1,TIPIN
GO: Cellular Component	GO:0005581	collagen trimer		2.917e-07	0.0002465	1.174e-05	8.589e-05	16	87	EMILIN2,SCARA3,EMILIN1,COL1A1,COL1A2,COL3A1,COL5A1,COL6A1,COL6A2,COL6A3,COL12A1,COL15A1,COL17A1,CCBE1,LOX,LUM
GO: Cellular Component	GO:0072686	mitotic spindle		3.875e-07	0.0003274	1.488e-05	0.0001089	18	111	KIF18A,CDC7,TACC3,TPX2,RACGAP1,CDK1,AURKB,CENPE,ASPM,GPSM2,KIF23,KIF20B,KIF18B,ESPL1,FAM83D,KIF11,KIF22,EML1
